# Supplementary material for: Proteomics analysis of chicken peripheral blood lymphocyte in Taishan Pinus massoniana pollen polysaccharide regulation
Source: PLoS One. 2018 Nov 29;13(11):e0208314. doi: 10.1371/journal.pone.0208314 (PMC6264863; doi:10.1371/journal.pone.0208314)
Supplement: S2 Table — (XLSX) [file pone.0208314.s003.xlsx]

## Sheet: S2 Table
S2 Table Summary of identified proteins related to Gene ontology (GO) analysis in this study
Protein	Biological_Process	Cellular_Component	Molecular_Function	Annotation	Protein Mass	Protein Length	%Cov(95)	#of Unique Peptides	TPPPS:Blank118	PVal TPPPS:Blank
F1P482	biological_regulation cellular_component_organization_or_biogenesis cellular_process developmental_process immune_system_process localization locomotion metabolic_process multicellular_organismal_process positive_regulation_of_biological_process regulation_of_biological_process response_to_stimulus signaling	cell cell_part macromolecular_complex membrane-enclosed_lumen organelle organelle_part	binding	Uncharacterized protein OS=Gallus gallus GN=PAXIP1 PE=4 SV=2	120636	1061	1.32	1	2.77971	0.232954
F1NW97	biological_regulation cellular_component_organization_or_biogenesis cellular_process establishment_of_localization localization metabolic_process multicellular_organismal_process response_to_stimulus	cell cell_part extracellular_region extracellular_region_part macromolecular_complex organelle organelle_part	binding catalytic_activity structural_molecule_activity	Uncharacterized protein OS=Gallus gallus GN=LOC100857858 PE=3 SV=2	52192.6	469	49.25	5	2.05116	0.65499
H9KZ27	biological_regulation cellular_component_organization_or_biogenesis cellular_process death developmental_process multicellular_organismal_process regulation_of_biological_process response_to_stimulus signaling	cell cell_part extracellular_region extracellular_region_part macromolecular_complex organelle organelle_part	structural_molecule_activity	Uncharacterized protein OS=Gallus gallus GN=KRT6A PE=3 SV=1	57006.5	522	10.34	3	2.01372	0.491183
D0EKR3	biological_regulation cellular_component_organization_or_biogenesis cellular_process death establishment_of_localization immune_system_process localization locomotion metabolic_process multi-organism_process multicellular_organismal_process positive_regulation_of_biological_process regulation_of_biological_process reproduction reproductive_process response_to_stimulus viral_reproduction	cell cell_part extracellular_region extracellular_region_part macromolecular_complex organelle organelle_part	binding catalytic_activity	Peptidyl-prolyl cis-trans isomerase OS=Gallus gallus PE=2 SV=1	17810.2	165	91.52	24	1.95884	0.169289
E1C6J5	biological_adhesion biological_regulation cellular_process regulation_of_biological_process	cell cell_part membrane-enclosed_lumen organelle organelle_part	binding	Uncharacterized protein OS=Gallus gallus GN=CYTIP PE=4 SV=2	38123.4	342	2.632	1	1.92309	0.343576
E1C550	biological_regulation cellular_component_organization_or_biogenesis cellular_process immune_system_process metabolic_process multi-organism_process multicellular_organismal_process positive_regulation_of_biological_process regulation_of_biological_process response_to_stimulus	cell cell_part extracellular_region extracellular_region_part organelle organelle_part	binding catalytic_activity	Uncharacterized protein OS=Gallus gallus GN=DHX36 PE=4 SV=2	112653	987	3.951	3	1.90546	0.492028
F1NAY8	biological_regulation cell_proliferation cellular_process metabolic_process positive_regulation_of_biological_process regulation_of_biological_process response_to_stimulus	cell cell_part membrane-enclosed_lumen organelle organelle_part	binding catalytic_activity	Uncharacterized protein (Fragment) OS=Gallus gallus GN=MVD PE=4 SV=2	43915.4	402	17.91	4	1.87068	0.295152
F1N9J4	cellular_component_organization_or_biogenesis cellular_process developmental_process establishment_of_localization immune_system_process localization metabolic_process multicellular_organismal_process reproduction reproductive_process viral_reproduction	cell cell_part extracellular_region extracellular_region_part macromolecular_complex organelle organelle_part	binding structural_molecule_activity	60S ribosomal protein L22 (Fragment) OS=Gallus gallus GN=RPL22 PE=4 SV=1	14654.7	127	19.69	3	1.85353	0.347792
E1BR36	biological_regulation cellular_component_organization_or_biogenesis cellular_process developmental_process growth metabolic_process multicellular_organismal_process regulation_of_biological_process response_to_stimulus signaling	cell cell_part macromolecular_complex membrane-enclosed_lumen organelle organelle_part	binding protein_binding_transcription_factor_activity	Uncharacterized protein OS=Gallus gallus GN=ACTL6A PE=3 SV=2	47483.7	429	38.46	11	1.83654	0.0878443
Q5ZJW6	biological_regulation cellular_process establishment_of_localization localization metabolic_process regulation_of_biological_process response_to_stimulus signaling	cell cell_part	binding catalytic_activity	NF-kappa-B inhibitor-interacting Ras-like protein 2 OS=Gallus gallus GN=NKIRAS2 PE=2 SV=1	21502.5	191	5.759	1	1.8197	0.35029
Q9W6J3	cellular_process developmental_process metabolic_process response_to_stimulus	cell cell_part extracellular_region extracellular_region_part organelle organelle_part	binding catalytic_activity	Glutathione S-transferase (Fragment) OS=Gallus gallus PE=2 SV=1	21339.9	186	25.81	1	1.78649	0.84996
F1NPG2	biological_regulation cellular_process developmental_process metabolic_process multicellular_organismal_process regulation_of_biological_process reproduction reproductive_process response_to_stimulus	cell cell_part extracellular_region extracellular_region_part membrane-enclosed_lumen organelle organelle_part	binding catalytic_activity	Uncharacterized protein (Fragment) OS=Gallus gallus GN=IDH1 PE=3 SV=1	46971.6	418	32.06	12	1.77011	0.112424
A0MQ64	cellular_component_organization_or_biogenesis cellular_process immune_system_process multi-organism_process response_to_stimulus	cell cell_part extracellular_region extracellular_region_part macromolecular_complex membrane-enclosed_lumen organelle organelle_part	binding	Histone H2B (Fragment) OS=Gallus gallus GN=HIST1H2B5L PE=3 SV=1	15878.3	142	45.77	6	1.7378	0.637819
F7B5U8	biological_regulation cellular_process establishment_of_localization immune_system_process localization positive_regulation_of_biological_process regulation_of_biological_process response_to_stimulus	cell cell_part		Uncharacterized protein OS=Gallus gallus GN=C1H12ORF4 PE=4 SV=1	63188.4	550	2.364	1	1.7378	0.392728
F1P5H6	biological_regulation cellular_component_organization_or_biogenesis cellular_process death metabolic_process multi-organism_process positive_regulation_of_biological_process regulation_of_biological_process response_to_stimulus	cell cell_part extracellular_region	binding catalytic_activity	Uncharacterized protein OS=Gallus gallus GN=LYG2 PE=4 SV=1	23269.7	211	36.49	8	1.7378	0.405885
F1NE58	biological_regulation cell_proliferation cellular_process developmental_process metabolic_process multicellular_organismal_process negative_regulation_of_biological_process positive_regulation_of_biological_process regulation_of_biological_process response_to_stimulus	cell cell_part macromolecular_complex	binding catalytic_activity	Uncharacterized protein OS=Gallus gallus GN=PGGT1B PE=4 SV=2	41789.3	372	6.72	2	1.72187	0.210422
Q5ZIT5	biological_regulation cellular_component_organization_or_biogenesis cellular_process developmental_process establishment_of_localization immune_system_process localization multicellular_organismal_process regulation_of_biological_process response_to_stimulus signaling	cell cell_part extracellular_region extracellular_region_part macromolecular_complex organelle organelle_part	binding catalytic_activity	Ras-related protein Rab-10 OS=Gallus gallus GN=RAB10 PE=2 SV=1	22548.8	200	34.5	4	1.69044	0.421332
Q5F337	biological_adhesion biological_regulation cell_proliferation cellular_component_organization_or_biogenesis cellular_process developmental_process establishment_of_localization immune_system_process localization locomotion metabolic_process multicellular_organismal_process positive_regulation_of_biological_process regulation_of_biological_process response_to_stimulus signaling	cell cell_part extracellular_region extracellular_region_part macromolecular_complex organelle organelle_part	binding catalytic_activity enzyme_regulator_activity	Uncharacterized protein OS=Gallus gallus GN=RAC2 PE=2 SV=1	21417.6	192	27.6	3	1.69044	0.0309684
O57348	biological_regulation cell_proliferation cellular_process metabolic_process positive_regulation_of_biological_process regulation_of_biological_process	cell cell_part organelle	binding nucleic_acid_binding_transcription_factor_activity	Cellular nucleic acid binding protein OS=Gallus gallus GN=CNBP PE=2 SV=1	19044.2	172	18.6	3	1.65959	0.560453
Q90734	biological_regulation cellular_component_organization_or_biogenesis cellular_process death establishment_of_localization localization locomotion multicellular_organismal_process negative_regulation_of_biological_process positive_regulation_of_biological_process regulation_of_biological_process response_to_stimulus signaling	cell cell_part extracellular_region extracellular_region_part macromolecular_complex membrane-enclosed_lumen organelle organelle_part	binding protein_binding_transcription_factor_activity	Alpha-actinin-4 OS=Gallus gallus GN=ACTN4 PE=1 SV=1	104206	904	50.33	7	1.64437	0.449118
Q5ZJX2	biological_regulation cellular_component_organization_or_biogenesis cellular_process developmental_process establishment_of_localization immune_system_process localization multi-organism_process multicellular_organismal_process regulation_of_biological_process response_to_stimulus viral_reproduction	cell cell_part macromolecular_complex organelle organelle_part	binding transporter_activity	Uncharacterized protein OS=Gallus gallus GN=RCJMB04_14n22 PE=2 SV=1	18604.5	157	15.29	2	1.6293	0.636705
Q5F420	biological_regulation cellular_process metabolic_process regulation_of_biological_process response_to_stimulus signaling	cell cell_part organelle organelle_part	binding catalytic_activity	Uncharacterized protein OS=Gallus gallus GN=ACSL1 PE=2 SV=1	78561.6	699	17.17	9	1.61436	0.301174
Q5ZLT6	biological_regulation cell_proliferation cellular_component_organization_or_biogenesis cellular_process establishment_of_localization localization locomotion metabolic_process negative_regulation_of_biological_process regulation_of_biological_process response_to_stimulus signaling	cell cell_part	binding catalytic_activity enzyme_regulator_activity transporter_activity	Uncharacterized protein OS=Gallus gallus GN=RALBP1 PE=2 SV=1	66161.5	569	3.866	1	1.58489	0.449397
F1NUL9	biological_adhesion biological_regulation cellular_component_organization_or_biogenesis cellular_process death developmental_process establishment_of_localization immune_system_process localization metabolic_process multi-organism_process multicellular_organismal_process negative_regulation_of_biological_process positive_regulation_of_biological_process regulation_of_biological_process response_t…	cell cell_part extracellular_region extracellular_region_part macromolecular_complex membrane-enclosed_lumen organelle organelle_part	binding structural_molecule_activity	Fibrinogen beta chain OS=Gallus gallus GN=FGB PE=4 SV=2	54580.4	480	17.71	7	1.57036	0.170658
E1BQU5	biological_regulation cellular_component_organization_or_biogenesis cellular_process establishment_of_localization localization metabolic_process multicellular_organismal_process positive_regulation_of_biological_process regulation_of_biological_process response_to_stimulus signaling	cell cell_part macromolecular_complex organelle organelle_part	binding structural_molecule_activity	Uncharacterized protein OS=Gallus gallus GN=LDLRAP1 PE=4 SV=1	33818.8	307	10.42	2	1.5417	0.485509
E1BS87	biological_regulation cellular_component_organization_or_biogenesis cellular_process establishment_of_localization localization metabolic_process positive_regulation_of_biological_process regulation_of_biological_process response_to_stimulus signaling	cell cell_part macromolecular_complex	binding	Uncharacterized protein OS=Gallus gallus GN=EXOC1 PE=4 SV=2	100530	880	1.932	2	1.5417	0.469287
F1NYB1	biological_regulation cell_killing cellular_component_organization_or_biogenesis cellular_process death immune_system_process metabolic_process positive_regulation_of_biological_process regulation_of_biological_process response_to_stimulus	cell cell_part extracellular_region extracellular_region_part macromolecular_complex organelle organelle_part	binding catalytic_activity structural_molecule_activity	Uncharacterized protein OS=Gallus gallus GN=TUBB4B PE=3 SV=2	49860.7	445	71.69	6	1.52757	0.406425
F1NGC7	biological_regulation cellular_process metabolic_process negative_regulation_of_biological_process positive_regulation_of_biological_process regulation_of_biological_process reproduction reproductive_process response_to_stimulus viral_reproduction	cell cell_part macromolecular_complex membrane-enclosed_lumen organelle organelle_part	binding catalytic_activity nucleic_acid_binding_transcription_factor_activity	Uncharacterized protein (Fragment) OS=Gallus gallus GN=GTF2H3 PE=4 SV=2	31368.4	285	3.86	1	1.52757	0.474216
Q5F3P5	biological_regulation cellular_process establishment_of_localization immune_system_process localization metabolic_process multi-organism_process multicellular_organismal_process negative_regulation_of_biological_process positive_regulation_of_biological_process regulation_of_biological_process response_to_stimulus signaling viral_reproduction	cell cell_part organelle organelle_part	binding	CARDIF OS=Gallus gallus GN=RCJMB04_11a3 PE=2 SV=1	67747	641	4.212	1	1.49969	0.489392
E1C5J6	biological_adhesion biological_regulation cellular_component_organization_or_biogenesis cellular_process immune_system_process metabolic_process negative_regulation_of_biological_process positive_regulation_of_biological_process regulation_of_biological_process response_to_stimulus signaling	cell cell_part macromolecular_complex organelle organelle_part	binding protein_binding_transcription_factor_activity	Uncharacterized protein (Fragment) OS=Gallus gallus GN=LPXN PE=4 SV=2	35902.6	328	39.94	7	1.49969	0.655065
Q5ZK94	cellular_component_organization_or_biogenesis cellular_process establishment_of_localization immune_system_process localization metabolic_process viral_reproduction	cell cell_part macromolecular_complex organelle organelle_part	binding catalytic_activity	Putative uncharacterized protein OS=Gallus gallus GN=RCJMB04_12d24 PE=2 SV=1	68097.7	609	18.56	7	1.49969	0.983902
E1C7L0	biological_regulation cell_proliferation cellular_component_organization_or_biogenesis cellular_process developmental_process metabolic_process multicellular_organismal_process negative_regulation_of_biological_process pigmentation positive_regulation_of_biological_process regulation_of_biological_process reproduction reproductive_process response_to_stimulus signaling viral_reproduction	cell cell_part macromolecular_complex membrane-enclosed_lumen organelle organelle_part	binding catalytic_activity protein_binding_transcription_factor_activity	Uncharacterized protein OS=Gallus gallus PE=3 SV=2	55159.8	494	11.34	2	1.49969	0.49196
R4GI26	biological_regulation cellular_component_organization_or_biogenesis cellular_process developmental_process localization locomotion metabolic_process multicellular_organismal_process regulation_of_biological_process response_to_stimulus signaling	cell cell_part extracellular_region extracellular_region_part macromolecular_complex organelle	binding catalytic_activity molecular_transducer_activity	Uncharacterized protein OS=Gallus gallus GN=GNA13 PE=4 SV=1	43775.8	377	32.63	9	1.49969	0.32284
F1NWB7	biological_regulation cellular_component_organization_or_biogenesis cellular_process death establishment_of_localization localization metabolic_process negative_regulation_of_biological_process regulation_of_biological_process response_to_stimulus	cell cell_part extracellular_region extracellular_region_part macromolecular_complex membrane-enclosed_lumen organelle organelle_part	binding	Endoplasmin OS=Gallus gallus GN=HSP90B1 PE=3 SV=1	91555.2	795	50.82	39	1.48594	0.156357
Q7T1F5	biological_regulation cellular_component_organization_or_biogenesis cellular_process developmental_process establishment_of_localization immune_system_process localization metabolic_process multicellular_organismal_process negative_regulation_of_biological_process positive_regulation_of_biological_process regulation_of_biological_process response_to_stimulus signaling	cell cell_part macromolecular_complex membrane-enclosed_lumen organelle organelle_part	binding catalytic_activity	Serine/threonine-protein phosphatase (Fragment) OS=Gallus gallus PE=2 SV=1	56913.3	504	17.26	5	1.47231	0.763357
P09244	biological_regulation cell_killing cellular_component_organization_or_biogenesis cellular_process death establishment_of_localization immune_system_process localization metabolic_process multi-organism_process multicellular_organismal_process negative_regulation_of_biological_process positive_regulation_of_biological_process regulation_of_biological_process response_to_stimulus signaling	cell cell_part extracellular_region extracellular_region_part macromolecular_complex membrane-enclosed_lumen organelle organelle_part	binding catalytic_activity structural_molecule_activity	Tubulin beta-7 chain OS=Gallus gallus PE=2 SV=1	49670.5	444	71.85	9	1.47231	0.536682
Q5ZLP9	biological_regulation cell_proliferation cellular_component_organization_or_biogenesis cellular_process developmental_process multicellular_organismal_process regulation_of_biological_process	cell cell_part macromolecular_complex organelle	binding	Uncharacterized protein OS=Gallus gallus GN=RCJMB04_5e11 PE=2 SV=1	99483.7	890	6.404	4	1.47231	0.197079
F1NLT8	biological_adhesion biological_regulation cellular_component_organization_or_biogenesis cellular_process immune_system_process metabolic_process negative_regulation_of_biological_process regulation_of_biological_process response_to_stimulus signaling	cell cell_part extracellular_region extracellular_region_part organelle	catalytic_activity enzyme_regulator_activity	Uncharacterized protein (Fragment) OS=Gallus gallus GN=ARHGDIB PE=4 SV=1	23186	203	59.61	14	1.45881	0.158306
F1NSV1	biological_regulation cell_killing cellular_component_organization_or_biogenesis cellular_process death developmental_process establishment_of_localization immune_system_process localization metabolic_process multi-organism_process multicellular_organismal_process negative_regulation_of_biological_process positive_regulation_of_biological_process regulation_of_biological_process response_to_stimu…	cell cell_part extracellular_region extracellular_region_part organelle	binding catalytic_activity	Sulfhydryl oxidase OS=Gallus gallus GN=GFER PE=4 SV=2	21435.6	191	8.377	1	1.45881	0.515303
Q5ZLI2	biological_regulation cellular_component_organization_or_biogenesis cellular_process death developmental_process immune_system_process locomotion metabolic_process multicellular_organismal_process negative_regulation_of_biological_process positive_regulation_of_biological_process regulation_of_biological_process response_to_stimulus signaling viral_reproduction	cell cell_part extracellular_region extracellular_region_part macromolecular_complex membrane-enclosed_lumen organelle organelle_part	binding catalytic_activity	Proteasome subunit alpha type OS=Gallus gallus GN=PSMA3 PE=2 SV=1	28480.9	255	36.86	9	1.44544	0.652268
F1NLM2	biological_regulation cellular_component_organization_or_biogenesis cellular_process establishment_of_localization immune_system_process localization locomotion metabolic_process negative_regulation_of_biological_process positive_regulation_of_biological_process regulation_of_biological_process response_to_stimulus signaling	cell cell_part extracellular_region extracellular_region_part organelle	binding catalytic_activity channel_regulator_activity molecular_transducer_activity	Uncharacterized protein (Fragment) OS=Gallus gallus GN=PHPT1 PE=4 SV=2	13901.4	126	48.41	4	1.43219	0.725927
F1NHD8	biological_regulation cell_proliferation cellular_process death developmental_process establishment_of_localization localization locomotion metabolic_process multicellular_organismal_process negative_regulation_of_biological_process positive_regulation_of_biological_process regulation_of_biological_process response_to_stimulus signaling	cell cell_part extracellular_region extracellular_region_part organelle organelle_part	binding catalytic_activity	Uncharacterized protein (Fragment) OS=Gallus gallus GN=PDCD6 PE=4 SV=1	21615.2	187	42.25	6	1.43219	0.474245
Q9PTG6	cell_proliferation cellular_component_organization_or_biogenesis cellular_process developmental_process establishment_of_localization localization metabolic_process multicellular_organismal_process pigmentation reproduction reproductive_process	cell cell_part extracellular_region extracellular_region_part macromolecular_complex organelle organelle_part	binding catalytic_activity	Dynactin subunit 2 OS=Gallus gallus GN=DCTN2 PE=2 SV=1	45125.6	402	36.07	7	1.43219	0.476022
P17785	biological_regulation cell_proliferation cellular_component_organization_or_biogenesis cellular_process developmental_process establishment_of_localization localization metabolic_process multicellular_organismal_process negative_regulation_of_biological_process positive_regulation_of_biological_process regulation_of_biological_process response_to_stimulus signaling	cell cell_part extracellular_region extracellular_region_part macromolecular_complex organelle organelle_part	binding enzyme_regulator_activity receptor_regulator_activity transporter_activity	Annexin A2 OS=Gallus gallus GN=ANXA2 PE=1 SV=2	38639.8	339	75.81	30	1.43219	0.0457126
P67966	biological_adhesion biological_regulation cellular_component_organization_or_biogenesis cellular_process developmental_process multicellular_organismal_process response_to_stimulus	cell cell_part extracellular_region extracellular_region_part organelle organelle_part	binding	Cysteine and glycine-rich protein 1 OS=Gallus gallus GN=CSRP1 PE=1 SV=2	20385.1	192	59.9	12	1.43219	0.937918
F1NK98	biological_adhesion biological_regulation cellular_component_organization_or_biogenesis cellular_process metabolic_process negative_regulation_of_biological_process regulation_of_biological_process	cell cell_part macromolecular_complex organelle organelle_part	binding enzyme_regulator_activity	Tubulin-specific chaperone D OS=Gallus gallus GN=TBCD PE=4 SV=2	113677	1019	8.047	7	1.43219	0.401426
P52162	biological_regulation cellular_component_organization_or_biogenesis cellular_process death developmental_process immune_system_process metabolic_process multicellular_organismal_process negative_regulation_of_biological_process regulation_of_biological_process response_to_stimulus	cell cell_part macromolecular_complex membrane-enclosed_lumen organelle organelle_part	binding nucleic_acid_binding_transcription_factor_activity protein_binding_transcription_factor_activity	Protein max OS=Gallus gallus GN=MAX PE=3 SV=1	18183.6	160	38.75	3	1.41906	0.819259
O57389	biological_regulation cell_proliferation cellular_component_organization_or_biogenesis cellular_process developmental_process establishment_of_localization growth localization metabolic_process multi-organism_process multicellular_organismal_process negative_regulation_of_biological_process positive_regulation_of_biological_process regulation_of_biological_process response_to_stimulus signaling	cell cell_part extracellular_region extracellular_region_part macromolecular_complex membrane-enclosed_lumen organelle organelle_part	binding catalytic_activity	2',3'-cyclic-nucleotide 3'-phosphodiesterase OS=Gallus gallus GN=CNP PE=2 SV=1	47235.8	420	30.24	10	1.41906	0.631538
F1P4R5	biological_regulation cellular_component_organization_or_biogenesis cellular_process establishment_of_localization localization metabolic_process regulation_of_biological_process response_to_stimulus signaling	cell cell_part macromolecular_complex organelle organelle_part	binding	Uncharacterized protein (Fragment) OS=Gallus gallus GN=TGFBRAP1 PE=4 SV=1	98433.8	865	1.387	1	1.41906	0.536012
E1C7J0	biological_regulation cellular_process establishment_of_localization localization metabolic_process response_to_stimulus	cell cell_part organelle organelle_part	binding catalytic_activity	Uncharacterized protein OS=Gallus gallus GN=HMOX2 PE=4 SV=2	35365.7	313	6.709	1	1.41906	0.533339
E1BV34	biological_adhesion biological_regulation cellular_component_organization_or_biogenesis cellular_process developmental_process establishment_of_localization immune_system_process localization locomotion metabolic_process multicellular_organismal_process positive_regulation_of_biological_process regulation_of_biological_process response_to_stimulus	cell cell_part extracellular_region extracellular_region_part organelle organelle_part	binding structural_molecule_activity	Uncharacterized protein OS=Gallus gallus GN=Gga.3145 PE=4 SV=1	68556.3	582	55.15	26	1.40605	0.190386
Z4YJB8	biological_regulation cellular_component_organization_or_biogenesis cellular_process developmental_process establishment_of_localization localization locomotion metabolic_process multicellular_organismal_process positive_regulation_of_biological_process regulation_of_biological_process response_to_stimulus	cell cell_part extracellular_region extracellular_region_part organelle organelle_part	binding	Destrin (Fragment) OS=Gallus gallus GN=DSTN PE=4 SV=1	18400.3	164	79.27	19	1.40605	0.733308
R4GKB8	cellular_process establishment_of_localization localization metabolic_process response_to_stimulus	cell cell_part macromolecular_complex membrane-enclosed_lumen organelle organelle_part	binding transporter_activity	Uncharacterized protein (Fragment) OS=Gallus gallus GN=ATP5D PE=4 SV=1	7094.8	69	20.29	1	1.40605	0.544797
E1C080	biological_regulation cellular_component_organization_or_biogenesis cellular_process developmental_process establishment_of_localization immune_system_process localization multicellular_organismal_process positive_regulation_of_biological_process regulation_of_biological_process response_to_stimulus signaling	cell cell_part extracellular_region extracellular_region_part organelle organelle_part	binding catalytic_activity	Uncharacterized protein OS=Gallus gallus GN=RAB8B PE=3 SV=2	23600.9	207	43.48	5	1.38038	0.119794
E7EC82	biological_regulation cellular_component_organization_or_biogenesis cellular_process death developmental_process immune_system_process metabolic_process multi-organism_process multicellular_organismal_process negative_regulation_of_biological_process positive_regulation_of_biological_process regulation_of_biological_process response_to_stimulus signaling	cell cell_part macromolecular_complex organelle organelle_part	binding enzyme_regulator_activity protein_binding_transcription_factor_activity	B-cell lymophoma 10 protein OS=Gallus gallus PE=2 SV=1	27100.2	244	6.967	2	1.38038	0.399381
F1NS60	biological_regulation cellular_process metabolic_process positive_regulation_of_biological_process regulation_of_biological_process response_to_stimulus signaling	cell cell_part macromolecular_complex membrane-enclosed_lumen organelle organelle_part	binding protein_binding_transcription_factor_activity structural_molecule_activity	Uncharacterized protein (Fragment) OS=Gallus gallus GN=MMS19 PE=4 SV=2	111828	1014	5.917	4	1.38038	0.388255
E1C056	biological_regulation cellular_process metabolic_process positive_regulation_of_biological_process regulation_of_biological_process response_to_stimulus signaling	cell cell_part macromolecular_complex membrane-enclosed_lumen organelle organelle_part	binding catalytic_activity enzyme_regulator_activity	Uncharacterized protein (Fragment) OS=Gallus gallus GN=DCP1A PE=4 SV=2	67829.1	614	1.954	1	1.38038	0.564569
F1P578	biological_regulation cellular_process establishment_of_localization localization metabolic_process regulation_of_biological_process response_to_stimulus signaling	cell cell_part extracellular_region extracellular_region_part organelle organelle_part	binding catalytic_activity	Mitochondrial Rho GTPase OS=Gallus gallus GN=RHOT2 PE=3 SV=2	69097.3	618	4.369	1	1.38038	0.55828
F1NR48	cellular_process metabolic_process response_to_stimulus	cell cell_part extracellular_region extracellular_region_part organelle	catalytic_activity	Uncharacterized protein OS=Gallus gallus GN=GGH PE=4 SV=2	36670.1	325	4.308	1	1.38038	0.674983
P34065	biological_regulation cellular_component_organization_or_biogenesis cellular_process death developmental_process immune_system_process locomotion metabolic_process multicellular_organismal_process negative_regulation_of_biological_process positive_regulation_of_biological_process regulation_of_biological_process response_to_stimulus signaling viral_reproduction	cell cell_part extracellular_region extracellular_region_part macromolecular_complex membrane-enclosed_lumen organelle organelle_part	binding catalytic_activity	Proteasome subunit beta type-5 (Fragment) OS=Gallus gallus GN=PSMB5 PE=2 SV=2	27044.6	256	56.25	10	1.36773	0.865053
Q5ZKX2	biological_regulation cellular_component_organization_or_biogenesis cellular_process death developmental_process immune_system_process locomotion metabolic_process multicellular_organismal_process negative_regulation_of_biological_process positive_regulation_of_biological_process regulation_of_biological_process response_to_stimulus signaling viral_reproduction	cell cell_part extracellular_region extracellular_region_part macromolecular_complex membrane-enclosed_lumen organelle organelle_part	binding	Uncharacterized protein OS=Gallus gallus GN=PSMC6 PE=2 SV=1	44173.5	389	38.05	12	1.36773	0.464608
F5ANT2	biological_regulation cell_proliferation cellular_component_organization_or_biogenesis cellular_process death developmental_process establishment_of_localization immune_system_process localization locomotion metabolic_process multi-organism_process multicellular_organismal_process negative_regulation_of_biological_process positive_regulation_of_biological_process regulation_of_biological_process …	cell cell_part organelle	binding catalytic_activity transporter_activity	K-Ras protein OS=Gallus gallus GN=K-RAS PE=2 SV=1	21453.4	188	34.57	2	1.36773	0.635646
Q5ZK59	biological_regulation cell_proliferation cellular_process developmental_process metabolic_process multicellular_organismal_process negative_regulation_of_biological_process positive_regulation_of_biological_process regulation_of_biological_process response_to_stimulus	cell cell_part macromolecular_complex organelle	catalytic_activity	Uncharacterized protein OS=Gallus gallus GN=RNASEH2B PE=2 SV=1	29070.1	254	4.331	1	1.36773	0.568249
Q6QAZ9	biological_regulation cell_proliferation cellular_component_organization_or_biogenesis cellular_process death developmental_process establishment_of_localization growth immune_system_process localization locomotion metabolic_process multicellular_organismal_process negative_regulation_of_biological_process positive_regulation_of_biological_process regulation_of_biological_process reproduction rep…	cell cell_part extracellular_region extracellular_region_part macromolecular_complex membrane-enclosed_lumen organelle organelle_part	binding catalytic_activity enzyme_regulator_activity structural_molecule_activity	Annexin OS=Gallus gallus PE=2 SV=1	38499.6	342	70.18	30	1.35519	0.134018
F1N8Q1	biological_regulation cellular_component_organization_or_biogenesis cellular_process death developmental_process establishment_of_localization growth immune_system_process localization metabolic_process multi-organism_process multicellular_organismal_process negative_regulation_of_biological_process positive_regulation_of_biological_process regulation_of_biological_process reproduction reproducti…	cell cell_part extracellular_region extracellular_region_part macromolecular_complex membrane-enclosed_lumen organelle organelle_part	antioxidant_activity binding catalytic_activity	Superoxide dismutase [Cu-Zn] OS=Gallus gallus GN=SOD1 PE=3 SV=2	15689.6	154	61.69	5	1.35519	0.420089
F1NLM6	biological_regulation cellular_process metabolic_process regulation_of_biological_process response_to_stimulus signaling	cell cell_part macromolecular_complex	binding enzyme_regulator_activity	Uncharacterized protein OS=Gallus gallus GN=PPP2R5E PE=4 SV=2	50752.3	435	12.18	4	1.35519	0.748451
F1NS70	cellular_process metabolic_process response_to_stimulus	cell cell_part organelle	binding catalytic_activity	Uncharacterized protein OS=Gallus gallus GN=YTHDC2 PE=4 SV=2	160993	1439	0.9034	1	1.35519	0.41672
E1C8Z0	cellular_process developmental_process establishment_of_localization localization metabolic_process response_to_stimulus	cell cell_part macromolecular_complex organelle organelle_part	binding catalytic_activity	Dolichyl-diphosphooligosaccharide--protein glycosyltransferase subunit 2 OS=Gallus gallus GN=RPN2 PE=4 SV=2	68853.2	631	22.82	10	1.35519	0.341966
F1N852	biological_regulation cellular_process metabolic_process positive_regulation_of_biological_process regulation_of_biological_process response_to_stimulus signaling	cell cell_part extracellular_region extracellular_region_part macromolecular_complex organelle	binding enzyme_regulator_activity	Uncharacterized protein OS=Gallus gallus GN=CCNY PE=3 SV=2	43638.3	375	4.533	1	1.35519	0.53005
Q90694	biological_adhesion biological_regulation cell_proliferation cellular_component_organization_or_biogenesis cellular_process death developmental_process establishment_of_localization growth immune_system_process localization locomotion metabolic_process multicellular_organismal_process negative_regulation_of_biological_process pigmentation positive_regulation_of_biological_process regulation_of_bi…	cell cell_part extracellular_region extracellular_region_part organelle organelle_part	binding catalytic_activity	Cell division control protein 42 homolog OS=Gallus gallus GN=CDC42 PE=2 SV=1	21272.5	191	38.74	7	1.34276	0.791278
E1C2C5	biological_adhesion biological_regulation cellular_component_organization_or_biogenesis cellular_process death developmental_process establishment_of_localization immune_system_process localization locomotion metabolic_process multicellular_organismal_process negative_regulation_of_biological_process positive_regulation_of_biological_process regulation_of_biological_process response_to_stimulus s…	cell cell_part macromolecular_complex organelle	binding catalytic_activity enzyme_regulator_activity	Uncharacterized protein OS=Gallus gallus GN=PIK3R2 PE=4 SV=2	83493.2	731	16.01	6	1.34276	0.40323
R4GH36	biological_regulation cellular_process immune_system_process metabolic_process multi-organism_process regulation_of_biological_process response_to_stimulus	cell cell_part macromolecular_complex membrane-enclosed_lumen organelle organelle_part virion virion_part	binding	Uncharacterized protein OS=Gallus gallus GN=SNRPB2 PE=4 SV=1	25607.3	226	15.49	2	1.33045	0.470356
Q5ZHW8	biological_regulation cellular_component_organization_or_biogenesis cellular_process developmental_process establishment_of_localization immune_system_process localization metabolic_process multicellular_organismal_process negative_regulation_of_biological_process regulation_of_biological_process reproduction reproductive_process viral_reproduction	cell cell_part extracellular_region extracellular_region_part macromolecular_complex membrane-enclosed_lumen organelle organelle_part	binding catalytic_activity structural_molecule_activity translation_regulator_activity	Uncharacterized protein OS=Gallus gallus GN=RPS14 PE=2 SV=1	16272.6	151	26.49	5	1.33045	0.411521
F1NE82	biological_regulation cell_proliferation cellular_component_organization_or_biogenesis cellular_process developmental_process growth localization locomotion metabolic_process multicellular_organismal_process negative_regulation_of_biological_process pigmentation positive_regulation_of_biological_process regulation_of_biological_process response_to_stimulus signaling	cell cell_part organelle	binding enzyme_regulator_activity	Uncharacterized protein OS=Gallus gallus GN=ZEB2 PE=4 SV=2	136338	1214	1.318	1	1.33045	0.603713
Q5ZIZ9	biological_regulation cell_proliferation cellular_component_organization_or_biogenesis cellular_process metabolic_process negative_regulation_of_biological_process positive_regulation_of_biological_process regulation_of_biological_process response_to_stimulus	cell cell_part macromolecular_complex membrane-enclosed_lumen organelle organelle_part	binding	Uncharacterized protein OS=Gallus gallus GN=RCJMB04_22d11 PE=2 SV=1	72635.8	624	2.724	1	1.33045	0.524364
F1NAM4	biological_regulation cellular_component_organization_or_biogenesis cellular_process developmental_process establishment_of_localization localization metabolic_process multicellular_organismal_process negative_regulation_of_biological_process positive_regulation_of_biological_process regulation_of_biological_process response_to_stimulus signaling	cell cell_part membrane-enclosed_lumen organelle organelle_part synapse synapse_part	binding enzyme_regulator_activity molecular_transducer_activity structural_molecule_activity	Uncharacterized protein OS=Gallus gallus GN=RGS14 PE=4 SV=2	61167.1	562	4.27	2	1.33045	0.594163
Q5F411	biological_regulation cellular_component_organization_or_biogenesis cellular_process metabolic_process multi-organism_process multicellular_organismal_process positive_regulation_of_biological_process regulation_of_biological_process reproduction reproductive_process response_to_stimulus	cell cell_part extracellular_region extracellular_region_part macromolecular_complex membrane-enclosed_lumen organelle organelle_part	binding	Uncharacterized protein OS=Gallus gallus GN=CCT5 PE=2 SV=1	59714.5	541	56.93	26	1.33045	0.271713
Q4JQQ0	biological_regulation cellular_component_organization_or_biogenesis cellular_process death developmental_process immune_system_process metabolic_process multicellular_organismal_process negative_regulation_of_biological_process positive_regulation_of_biological_process regulation_of_biological_process response_to_stimulus signaling	cell cell_part macromolecular_complex membrane-enclosed_lumen organelle organelle_part	binding	Caspase-18/a OS=Gallus gallus GN=CASP18 PE=2 SV=1	52913.8	464	3.448	1	1.31826	0.49779
Q5ZKU6	biological_regulation cell_proliferation cellular_component_organization_or_biogenesis cellular_process developmental_process establishment_of_localization immune_system_process localization locomotion metabolic_process multicellular_organismal_process negative_regulation_of_biological_process positive_regulation_of_biological_process regulation_of_biological_process response_to_stimulus signaling	cell cell_part extracellular_region extracellular_region_part organelle organelle_part	binding	Calponin OS=Gallus gallus GN=RCJMB04_9b22 PE=2 SV=1	33390.6	305	52.13	14	1.31826	0.240065
E1C8B5	cellular_process metabolic_process response_to_stimulus viral_reproduction	cell cell_part membrane-enclosed_lumen organelle organelle_part	binding	Uncharacterized protein OS=Gallus gallus GN=KIN PE=4 SV=2	45294.4	391	3.069	1	1.31826	0.605163
F1NME9	biological_regulation cellular_process developmental_process establishment_of_localization localization metabolic_process multicellular_organismal_process regulation_of_biological_process response_to_stimulus signaling	cell cell_part organelle organelle_part	binding transporter_activity	Uncharacterized protein OS=Gallus gallus GN=Gga.28481 PE=4 SV=2	134901	1242	2.738	2	1.31826	0.627921
F1NJ03	biological_regulation cellular_process developmental_process immune_system_process metabolic_process multicellular_organismal_process negative_regulation_of_biological_process regulation_of_biological_process	cell cell_part membrane-enclosed_lumen organelle organelle_part	binding	Uncharacterized protein OS=Gallus gallus GN=SRSF4 PE=4 SV=2	54809	479	5.01	2	1.30617	0.206431
F1NWP3	biological_regulation cell_killing cellular_component_organization_or_biogenesis cellular_process death developmental_process establishment_of_localization immune_system_process localization locomotion metabolic_process multicellular_organismal_process negative_regulation_of_biological_process positive_regulation_of_biological_process regulation_of_biological_process response_to_stimulus signalin…	cell cell_part extracellular_region extracellular_region_part macromolecular_complex membrane-enclosed_lumen organelle organelle_part synapse synapse_part	binding	Heat shock cognate 71 kDa protein OS=Gallus gallus GN=HSPA8 PE=3 SV=1	70870.5	646	59.44	24	1.30617	0.00219491
F1N8J7	biological_regulation cell_proliferation cellular_process death developmental_process immune_system_process metabolic_process multicellular_organismal_process positive_regulation_of_biological_process regulation_of_biological_process reproduction reproductive_process response_to_stimulus signaling	cell cell_part	binding	Uncharacterized protein OS=Gallus gallus GN=CRIP1 PE=4 SV=2	8599.8	77	45.45	2	1.30617	0.612978
Q5F3C6	biological_regulation cell_proliferation cellular_process death metabolic_process negative_regulation_of_biological_process positive_regulation_of_biological_process regulation_of_biological_process response_to_stimulus signaling	cell cell_part macromolecular_complex organelle organelle_part	binding catalytic_activity enzyme_regulator_activity	Uncharacterized protein OS=Gallus gallus GN=PPP2R5C PE=2 SV=1	61138.3	524	2.672	1	1.30617	0.603473
Q5ZL33	biological_regulation cell_proliferation cellular_component_organization_or_biogenesis cellular_process developmental_process localization locomotion metabolic_process multicellular_organismal_process negative_regulation_of_biological_process regulation_of_biological_process response_to_stimulus signaling	cell cell_part macromolecular_complex membrane-enclosed_lumen organelle organelle_part	binding	Serine-threonine kinase receptor-associated protein OS=Gallus gallus GN=STRAP PE=2 SV=2	38140.4	350	43.14	10	1.30617	0.164392
O93568	biological_adhesion biological_regulation cellular_component_organization_or_biogenesis cellular_process death developmental_process establishment_of_localization localization metabolic_process multicellular_organismal_process negative_regulation_of_biological_process positive_regulation_of_biological_process regulation_of_biological_process response_to_stimulus signaling	cell cell_part extracellular_region extracellular_region_part macromolecular_complex membrane-enclosed_lumen organelle organelle_part	binding structural_molecule_activity	Fibrinogen gamma chain OS=Gallus gallus PE=1 SV=1	49642.1	435	30.11	9	1.30617	0.352663
Q5ZIP4	biological_regulation cellular_component_organization_or_biogenesis cellular_process growth metabolic_process multicellular_organismal_process regulation_of_biological_process reproduction reproductive_process response_to_stimulus	cell cell_part membrane-enclosed_lumen organelle organelle_part	binding catalytic_activity	5'-3' exoribonuclease 2 OS=Gallus gallus GN=XRN2 PE=2 SV=1	108542	949	2.845	2	1.30617	0.557136
F1P2U1	biological_regulation cell_proliferation cellular_component_organization_or_biogenesis cellular_process developmental_process immune_system_process metabolic_process multicellular_organismal_process negative_regulation_of_biological_process positive_regulation_of_biological_process regulation_of_biological_process response_to_stimulus viral_reproduction	cell cell_part macromolecular_complex membrane-enclosed_lumen organelle organelle_part	binding	Uncharacterized protein OS=Gallus gallus GN=CUL4A PE=3 SV=2	88285.1	763	5.767	2	1.2942	0.515284
E1BY82	biological_adhesion biological_regulation cell_proliferation cellular_component_organization_or_biogenesis cellular_process developmental_process establishment_of_localization localization locomotion metabolic_process multicellular_organismal_process negative_regulation_of_biological_process positive_regulation_of_biological_process regulation_of_biological_process response_to_stimulus signaling	cell cell_part extracellular_region extracellular_region_part organelle	binding enzyme_regulator_activity transporter_activity	Uncharacterized protein OS=Gallus gallus GN=ITGB1BP1 PE=4 SV=1	21715.1	200	8	1	1.2942	0.629434
F1P2J5	biological_regulation cell_proliferation cellular_component_organization_or_biogenesis cellular_process death developmental_process localization locomotion metabolic_process multicellular_organismal_process regulation_of_biological_process response_to_stimulus signaling	cell cell_part extracellular_region extracellular_region_part macromolecular_complex organelle organelle_part	binding catalytic_activity molecular_transducer_activity	Uncharacterized protein OS=Gallus gallus GN=GNB1 PE=4 SV=1	37289.5	340	55	9	1.2942	0.529797
F1NYY6	biological_regulation cellular_component_organization_or_biogenesis cellular_process metabolic_process negative_regulation_of_biological_process positive_regulation_of_biological_process regulation_of_biological_process response_to_stimulus signaling	cell cell_part membrane-enclosed_lumen organelle organelle_part	binding	Uncharacterized protein OS=Gallus gallus GN=STAG1 PE=4 SV=2	144187	1257	4.057	3	1.2942	0.258611
F6QGI8	biological_regulation cellular_component_organization_or_biogenesis cellular_process growth metabolic_process negative_regulation_of_biological_process regulation_of_biological_process response_to_stimulus signaling	cell cell_part extracellular_region extracellular_region_part organelle	binding catalytic_activity	Uncharacterized protein OS=Gallus gallus GN=FBP1 PE=3 SV=1	44631.7	418	48.09	16	1.2942	0.295759
E1BU89	biological_regulation cellular_process metabolic_process regulation_of_biological_process response_to_stimulus signaling	cell cell_part extracellular_region extracellular_region_part organelle	binding	Uncharacterized protein OS=Gallus gallus GN=COMMD7 PE=4 SV=1	22173.4	200	12.5	2	1.2942	0.223443
F1NLM5	biological_regulation cellular_component_organization_or_biogenesis cellular_process developmental_process immune_system_process metabolic_process multi-organism_process multicellular_organismal_process regulation_of_biological_process response_to_stimulus	cell cell_part extracellular_region extracellular_region_part macromolecular_complex membrane-enclosed_lumen organelle organelle_part virion virion_part	binding	Uncharacterized protein (Fragment) OS=Gallus gallus GN=SNRPD1 PE=4 SV=1	13470.7	121	26.45	2	1.28233	0.453209
E1BRQ4	biological_regulation cell_proliferation cellular_process positive_regulation_of_biological_process regulation_of_biological_process	cell cell_part extracellular_region extracellular_region_part organelle organelle_part	binding	Uncharacterized protein OS=Gallus gallus GN=C2ORF18 PE=4 SV=1	40445	371	6.739	1	1.28233	0.636649
E1C7H6	biological_regulation cell_proliferation cellular_component_organization_or_biogenesis cellular_process developmental_process localization locomotion metabolic_process multicellular_organismal_process negative_regulation_of_biological_process positive_regulation_of_biological_process regulation_of_biological_process reproduction reproductive_process response_to_stimulus rhythmic_process	cell cell_part extracellular_region extracellular_region_part organelle	binding enzyme_regulator_activity	Uncharacterized protein OS=Gallus gallus GN=SERPINF1 PE=3 SV=1	47080.6	421	3.325	1	1.28233	0.632022
F1NYI9	biological_adhesion biological_regulation cell_proliferation cellular_process developmental_process metabolic_process multicellular_organismal_process positive_regulation_of_biological_process regulation_of_biological_process response_to_stimulus signaling	cell cell_part extracellular_region membrane-enclosed_lumen organelle organelle_part	binding catalytic_activity	Heparanase OS=Gallus gallus GN=HPSE PE=4 SV=2	58689.2	524	36.64	22	1.28233	0.2238
F1NYB5	biological_adhesion cellular_process death metabolic_process	cell cell_part extracellular_region extracellular_region_part organelle	binding catalytic_activity electron_carrier_activity	Uncharacterized protein OS=Gallus gallus GN=TSTA3 PE=3 SV=2	36429.2	323	5.882	1	1.28233	0.612509
F1NQJ6	biological_regulation cellular_component_organization_or_biogenesis cellular_process metabolic_process negative_regulation_of_biological_process regulation_of_biological_process response_to_stimulus	cell cell_part membrane-enclosed_lumen organelle organelle_part	binding catalytic_activity	Uncharacterized protein OS=Gallus gallus GN=USP3 PE=4 SV=2	51811.7	453	3.311	1	1.28233	0.639076
E1C9E5	biological_regulation cellular_component_organization_or_biogenesis cellular_process localization metabolic_process negative_regulation_of_biological_process regulation_of_biological_process response_to_stimulus signaling	cell cell_part macromolecular_complex membrane-enclosed_lumen organelle organelle_part	binding	Uncharacterized protein OS=Gallus gallus GN=BUB3 PE=4 SV=2	44000.4	392	26.53	6	1.28233	0.508575
Q06AW4	biological_regulation cellular_process death developmental_process establishment_of_localization immune_system_process localization metabolic_process multicellular_organismal_process negative_regulation_of_biological_process positive_regulation_of_biological_process regulation_of_biological_process response_to_stimulus signaling	cell cell_part organelle	binding nucleic_acid_binding_transcription_factor_activity	Glucocorticoid-induced leucine zipper protein OS=Gallus gallus GN=TSC22D3 PE=2 SV=1	15188.1	139	19.42	1	1.27057	0.647014
H9L011	biological_regulation cellular_process immune_system_process metabolic_process multi-organism_process multicellular_organismal_process negative_regulation_of_biological_process regulation_of_biological_process response_to_stimulus	cell cell_part extracellular_region extracellular_region_part macromolecular_complex membrane-enclosed_lumen organelle organelle_part	binding	Uncharacterized protein OS=Gallus gallus GN=LOC426023 PE=4 SV=2	47567.8	456	27.19	9	1.27057	0.755813
F1NUQ3	biological_regulation cell_proliferation cellular_process developmental_process metabolic_process multicellular_organismal_process negative_regulation_of_biological_process positive_regulation_of_biological_process regulation_of_biological_process response_to_stimulus	cell cell_part extracellular_region extracellular_region_part membrane-enclosed_lumen organelle organelle_part	binding transporter_activity	Heart fatty acid binding protein OS=Gallus gallus GN=FABP3 PE=2 SV=2	14843.9	133	59.4	6	1.27057	0.514059
A0MQ61	cellular_process developmental_process metabolic_process response_to_stimulus	cell cell_part extracellular_region extracellular_region_part organelle organelle_part	binding catalytic_activity	Glutathione S-transferase OS=Gallus gallus GN=LOC100859645 PE=3 SV=1	25222.3	221	34.84	3	1.27057	0.534205
P02259|H5	cellular_component_organization_or_biogenesis cellular_process death metabolic_process response_to_stimulus	cell cell_part macromolecular_complex membrane-enclosed_lumen organelle organelle_part	binding	Histone H5 OS=Gallus gallus PE=1 SV=2	20733.5	190	16.32	3	1.27057	0.409563
E1BZJ9	cellular_process metabolic_process response_to_stimulus	cell cell_part	binding catalytic_activity	Uncharacterized protein OS=Gallus gallus GN=SCLY PE=4 SV=1	45553.5	423	6.383	2	1.27057	0.483756
Q90WG1	biological_regulation cellular_component_organization_or_biogenesis cellular_process developmental_process establishment_of_localization localization locomotion metabolic_process multicellular_organismal_process positive_regulation_of_biological_process regulation_of_biological_process reproduction reproductive_process response_to_stimulus signaling	cell cell_part membrane-enclosed_lumen organelle organelle_part	binding transporter_activity	Spindlin-Z OS=Gallus gallus GN=SPINZ PE=2 SV=1	29623.4	262	10.31	2	1.27057	0.590573
F1NP77	biological_regulation cellular_process death metabolic_process negative_regulation_of_biological_process regulation_of_biological_process response_to_stimulus signaling	cell cell_part	binding enzyme_regulator_activity	Uncharacterized protein (Fragment) OS=Gallus gallus PE=4 SV=2	39419.9	353	13.88	3	1.27057	0.610318
P87362	cellular_process immune_system_process metabolic_process response_to_stimulus	cell cell_part extracellular_region extracellular_region_part membrane-enclosed_lumen organelle organelle_part	binding catalytic_activity	Bleomycin hydrolase OS=Gallus gallus GN=BLMH PE=1 SV=1	52690.1	455	26.59	9	1.25892	0.259601
F1P3T1	biological_regulation cellular_component_organization_or_biogenesis cellular_process death developmental_process growth immune_system_process metabolic_process multicellular_organismal_process negative_regulation_of_biological_process positive_regulation_of_biological_process regulation_of_biological_process response_to_stimulus signaling	cell cell_part organelle	binding catalytic_activity	Uncharacterized protein (Fragment) OS=Gallus gallus GN=MAP2K4 PE=4 SV=2	43960.2	387	8.527	2	1.25892	0.409861
H9KZK0	cellular_process developmental_process establishment_of_localization immune_system_process localization multi-organism_process response_to_stimulus	cell cell_part extracellular_region extracellular_region_part organelle organelle_part	binding	Uncharacterized protein (Fragment) OS=Gallus gallus PE=4 SV=1	229153	2135	4.824	6	1.25892	0.507049
Q9DE15	biological_regulation cellular_component_organization_or_biogenesis cellular_process death developmental_process growth immune_system_process localization locomotion metabolic_process multi-organism_process multicellular_organismal_process positive_regulation_of_biological_process regulation_of_biological_process response_to_stimulus signaling	extracellular_region extracellular_region_part organelle	binding catalytic_activity	75 kDa gelatinase OS=Gallus gallus PE=2 SV=1	76679	686	1.603	1	1.25892	0.661074
Q5ZMR5	cellular_process developmental_process metabolic_process multicellular_organismal_process response_to_stimulus	cell cell_part extracellular_region extracellular_region_part organelle	binding catalytic_activity	Uncharacterized protein OS=Gallus gallus GN=RCJMB04_1g3 PE=2 SV=1	32944.5	307	19.54	4	1.25892	0.313861
Q5ZK20	biological_regulation cellular_process establishment_of_localization localization metabolic_process regulation_of_biological_process response_to_stimulus	cell cell_part macromolecular_complex membrane-enclosed_lumen organelle organelle_part	binding catalytic_activity	Protein disulfide-isomerase A4 OS=Gallus gallus GN=RCJMB04_13l7 PE=2 SV=1	70986.6	627	29.51	16	1.25892	0.903924
F1NW95	cellular_component_organization_or_biogenesis cellular_process establishment_of_localization localization metabolic_process multicellular_organismal_process response_to_stimulus	cell cell_part macromolecular_complex organelle organelle_part	catalytic_activity electron_carrier_activity	Uncharacterized protein OS=Gallus gallus GN=NDUFA12 PE=4 SV=2	16945.3	146	30.82	4	1.25892	0.57564
Q5ZHT3	cellular_component_organization_or_biogenesis cellular_process metabolic_process multicellular_organismal_process response_to_stimulus	cell cell_part extracellular_region extracellular_region_part organelle	binding catalytic_activity	Uncharacterized protein OS=Gallus gallus GN=RCJMB04_33h20 PE=2 SV=1	35326.3	331	19.64	4	1.25892	0.721121
F1NLW2	biological_regulation cellular_process immune_system_process metabolic_process positive_regulation_of_biological_process regulation_of_biological_process response_to_stimulus signaling	cell cell_part macromolecular_complex	binding catalytic_activity	Uncharacterized protein OS=Gallus gallus GN=GTPBP1 PE=4 SV=2	72067.2	667	7.496	4	1.24738	0.691763
F1NK47	biological_regulation cellular_component_organization_or_biogenesis cellular_process developmental_process immune_system_process localization locomotion metabolic_process multicellular_organismal_process regulation_of_biological_process response_to_stimulus signaling	cell cell_part organelle	binding enzyme_regulator_activity	Uncharacterized protein OS=Gallus gallus GN=PREX1 PE=4 SV=2	176969	1568	2.934	3	1.24738	0.674129
Q5ZMM8	biological_regulation cell_proliferation cellular_process developmental_process metabolic_process negative_regulation_of_biological_process positive_regulation_of_biological_process regulation_of_biological_process reproduction reproductive_process response_to_stimulus signaling viral_reproduction	cell cell_part macromolecular_complex membrane-enclosed_lumen organelle organelle_part	binding catalytic_activity protein_binding_transcription_factor_activity	Uncharacterized protein OS=Gallus gallus GN=LOC416354 PE=2 SV=1	47985.3	440	18.64	3	1.24738	0.405259
Q90952	cellular_process metabolic_process response_to_stimulus	cell cell_part extracellular_region organelle	binding catalytic_activity	Serum paraoxonase/arylesterase 2 OS=Gallus gallus GN=PON2 PE=2 SV=1	39408.5	354	3.672	1	1.24738	0.677039
Q5ZIZ5	biological_regulation cellular_process metabolic_process negative_regulation_of_biological_process regulation_of_biological_process response_to_stimulus rhythmic_process	cell cell_part membrane-enclosed_lumen organelle organelle_part	binding	Uncharacterized protein OS=Gallus gallus GN=NONO PE=2 SV=1	54067.1	473	27.91	8	1.24738	0.821195
E1C718	biological_regulation cellular_component_organization_or_biogenesis cellular_process metabolic_process negative_regulation_of_biological_process regulation_of_biological_process response_to_stimulus signaling	cell cell_part organelle	binding catalytic_activity	Uncharacterized protein OS=Gallus gallus GN=USP15 PE=4 SV=2	112100	981	9.378	7	1.24738	0.227392
F1P0Z7	biological_regulation cellular_component_organization_or_biogenesis cellular_process regulation_of_biological_process response_to_stimulus signaling	cell cell_part extracellular_region extracellular_region_part organelle organelle_part	binding catalytic_activity	Uncharacterized protein OS=Gallus gallus GN=ARL8B PE=3 SV=2	21508.8	186	33.87	2	1.24738	0.510175
P67869	biological_regulation cell_proliferation cellular_component_organization_or_biogenesis cellular_process developmental_process establishment_of_localization growth immune_system_process localization locomotion metabolic_process multi-organism_process multicellular_organismal_process negative_regulation_of_biological_process positive_regulation_of_biological_process regulation_of_biological_process…	cell cell_part extracellular_region extracellular_region_part macromolecular_complex membrane-enclosed_lumen organelle organelle_part	binding catalytic_activity enzyme_regulator_activity molecular_transducer_activity	Casein kinase II subunit beta OS=Gallus gallus GN=CSNK2B PE=2 SV=1	24942.2	215	27.44	4	1.23595	0.679488
F1C6U4	immune_system_process response_to_stimulus	cell cell_part macromolecular_complex		MHC class II antigen beta chain OS=Gallus gallus GN=B-LB PE=2 SV=1	29172.9	263	33.46	4	1.23595	0.415732
F1NY41	biological_regulation cellular_process death developmental_process metabolic_process multicellular_organismal_process negative_regulation_of_biological_process positive_regulation_of_biological_process regulation_of_biological_process response_to_stimulus	cell cell_part organelle organelle_part	binding enzyme_regulator_activity	Uncharacterized protein OS=Gallus gallus GN=BAG3 PE=4 SV=2	61178.6	560	4.286	2	1.23595	0.679386
F1NF99	biological_regulation cellular_component_organization_or_biogenesis cellular_process establishment_of_localization localization metabolic_process regulation_of_biological_process response_to_stimulus signaling	cell cell_part membrane-enclosed_lumen organelle organelle_part	binding catalytic_activity enzyme_regulator_activity	Uncharacterized protein OS=Gallus gallus PE=4 SV=2	88880.3	820	3.293	2	1.23595	0.447547
F1NL71	biological_regulation cellular_component_organization_or_biogenesis cellular_process developmental_process metabolic_process multicellular_organismal_process regulation_of_biological_process response_to_stimulus signaling	cell cell_part organelle	binding	Uncharacterized protein OS=Gallus gallus GN=CCDC47 PE=4 SV=2	55659.4	481	6.861	2	1.23595	0.679466
F6VMG5	biological_adhesion biological_regulation cell_proliferation cellular_component_organization_or_biogenesis cellular_process developmental_process establishment_of_localization growth immune_system_process localization locomotion metabolic_process multicellular_organismal_process negative_regulation_of_biological_process positive_regulation_of_biological_process regulation_of_biological_process re…	cell cell_part extracellular_region extracellular_region_part organelle organelle_part synapse synapse_part	binding catalytic_activity	Uncharacterized protein OS=Gallus gallus GN=ADAM10 PE=4 SV=1	95320	853	3.751	2	1.22462	0.701509
E1BZC4	biological_regulation cellular_component_organization_or_biogenesis cellular_process establishment_of_localization immune_system_process localization locomotion multicellular_organismal_process positive_regulation_of_biological_process regulation_of_biological_process response_to_stimulus	cell cell_part organelle	binding	Uncharacterized protein OS=Gallus gallus PE=4 SV=2	155568	1427	5.326	4	1.22462	0.309042
F1NW65	biological_adhesion biological_regulation cellular_component_organization_or_biogenesis cellular_process establishment_of_localization immune_system_process localization locomotion metabolic_process multicellular_organismal_process positive_regulation_of_biological_process regulation_of_biological_process response_to_stimulus signaling	cell cell_part extracellular_region extracellular_region_part macromolecular_complex membrane-enclosed_lumen organelle organelle_part	binding	Serum amyloid A protein OS=Gallus gallus PE=3 SV=2	14191.7	127	23.62	2	1.22462	0.540891
Q5ZIP1	biological_adhesion biological_regulation cellular_component_organization_or_biogenesis cellular_process developmental_process establishment_of_localization localization locomotion metabolic_process multicellular_organismal_process regulation_of_biological_process response_to_stimulus signaling	cell cell_part extracellular_region extracellular_region_part membrane-enclosed_lumen organelle organelle_part synapse synapse_part	binding catalytic_activity	Uncharacterized protein OS=Gallus gallus GN=RCJMB04_24j12 PE=2 SV=1	39207.8	344	10.17	3	1.22462	0.497962
E1BVC3	biological_adhesion biological_regulation cellular_component_organization_or_biogenesis cellular_process developmental_process establishment_of_localization localization locomotion multicellular_organismal_process negative_regulation_of_biological_process positive_regulation_of_biological_process regulation_of_biological_process response_to_stimulus signaling	cell cell_part extracellular_region extracellular_region_part macromolecular_complex organelle organelle_part	binding	Uncharacterized protein OS=Gallus gallus GN=Gga.35168 PE=4 SV=2	164611	1492	2.346	2	1.22462	0.380911
Q5ZLQ7	biological_regulation cellular_component_organization_or_biogenesis cellular_process developmental_process metabolic_process negative_regulation_of_biological_process positive_regulation_of_biological_process regulation_of_biological_process response_to_stimulus	cell cell_part membrane-enclosed_lumen organelle organelle_part	binding	Uncharacterized protein OS=Gallus gallus GN=RCJMB04_5d7 PE=2 SV=1	42655.9	373	10.19	3	1.22462	0.277752
F1P2Q3	biological_regulation cellular_component_organization_or_biogenesis cellular_process developmental_process establishment_of_localization localization locomotion metabolic_process multicellular_organismal_process negative_regulation_of_biological_process regulation_of_biological_process response_to_stimulus	cell cell_part extracellular_region extracellular_region_part membrane-enclosed_lumen organelle organelle_part	binding structural_molecule_activity	Uncharacterized protein OS=Gallus gallus GN=COL4A2 PE=4 SV=2	168885	1715	0.5831	1	1.22462	0.710166
Q4W5Z2	biological_regulation cellular_process metabolic_process regulation_of_biological_process response_to_stimulus	cell cell_part membrane-enclosed_lumen organelle organelle_part	binding catalytic_activity	DNA methyltransferase 2 OS=Gallus gallus GN=DNMT2 PE=2 SV=1	45050.7	398	4.271	1	1.22462	0.693165
F1P561	biological_regulation cellular_component_organization_or_biogenesis cellular_process developmental_process establishment_of_localization localization locomotion metabolic_process multi-organism_process multicellular_organismal_process negative_regulation_of_biological_process positive_regulation_of_biological_process regulation_of_biological_process reproduction reproductive_process response_to_s…	cell cell_part extracellular_region extracellular_region_part macromolecular_complex organelle organelle_part	binding catalytic_activity	Uncharacterized protein OS=Gallus gallus GN=DYNLT1 PE=4 SV=2	12407.9	113	15.93	1	1.22462	0.701576
Q9PU55	biological_regulation cell_proliferation cellular_process death developmental_process immune_system_process metabolic_process multicellular_organismal_process positive_regulation_of_biological_process regulation_of_biological_process	cell cell_part organelle	binding	Lymphoid transcription factor OS=Gallus gallus GN=Aiolos PE=2 SV=1	55516	494	2.429	1	1.21339	0.71014
F1NCH4	biological_regulation cellular_process immune_system_process localization locomotion metabolic_process multi-organism_process negative_regulation_of_biological_process positive_regulation_of_biological_process regulation_of_biological_process reproduction reproductive_process response_to_stimulus signaling viral_reproduction	cell cell_part extracellular_region extracellular_region_part macromolecular_complex organelle organelle_part	binding catalytic_activity	Uncharacterized protein (Fragment) OS=Gallus gallus GN=MID2 PE=4 SV=2	80134.9	708	1.695	1	1.21339	0.582934
Q5F3Z3	biological_regulation cell_proliferation cellular_component_organization_or_biogenesis cellular_process death developmental_process metabolic_process multicellular_organismal_process negative_regulation_of_biological_process positive_regulation_of_biological_process regulation_of_biological_process response_to_stimulus signaling	cell cell_part extracellular_region extracellular_region_part macromolecular_complex membrane-enclosed_lumen organelle organelle_part	binding	Ubiquitin-conjugating enzyme E2 variant 2 OS=Gallus gallus GN=UBE2V2 PE=2 SV=1	16304.6	144	41.67	4	1.21339	0.625066
E1C163	biological_regulation cell_proliferation cellular_process metabolic_process negative_regulation_of_biological_process positive_regulation_of_biological_process regulation_of_biological_process	cell cell_part organelle	binding	Uncharacterized protein OS=Gallus gallus GN=TBRG4 PE=4 SV=2	71248.3	639	2.347	1	1.21339	0.668876
E1C5D5	biological_regulation cell_proliferation cellular_component_organization_or_biogenesis cellular_process death developmental_process establishment_of_localization localization metabolic_process multi-organism_process multicellular_organismal_process negative_regulation_of_biological_process positive_regulation_of_biological_process regulation_of_biological_process response_to_stimulus signaling	cell cell_part extracellular_region macromolecular_complex organelle organelle_part	binding catalytic_activity structural_molecule_activity	Uncharacterized protein OS=Gallus gallus GN=HIP1 PE=4 SV=2	116672	1041	13.16	10	1.21339	0.145415
F1NLT0	biological_regulation cellular_component_organization_or_biogenesis cellular_process developmental_process growth metabolic_process multicellular_organismal_process negative_regulation_of_biological_process positive_regulation_of_biological_process regulation_of_biological_process response_to_stimulus signaling	cell cell_part macromolecular_complex membrane-enclosed_lumen organelle organelle_part	binding	Uncharacterized protein (Fragment) OS=Gallus gallus GN=ANAPC2 PE=3 SV=1	93534	820	1.463	1	1.21339	0.707422
F1NDN9	biological_regulation cellular_component_organization_or_biogenesis cellular_process developmental_process multicellular_organismal_process regulation_of_biological_process response_to_stimulus signaling viral_reproduction	cell cell_part extracellular_region extracellular_region_part macromolecular_complex organelle organelle_part	binding structural_molecule_activity	Keratin, type I cytoskeletal 19 OS=Gallus gallus GN=KRT19 PE=3 SV=1	46037.8	423	9.456	5	1.21339	0.488679
E1BZG4	biological_regulation cellular_process death metabolic_process positive_regulation_of_biological_process regulation_of_biological_process response_to_stimulus signaling	cell cell_part membrane-enclosed_lumen organelle organelle_part	binding molecular_transducer_activity	Uncharacterized protein OS=Gallus gallus GN=EEF1D PE=3 SV=2	76127.3	687	11.35	4	1.21339	0.87714
Q02960	biological_regulation cell_proliferation cellular_component_organization_or_biogenesis cellular_process death developmental_process establishment_of_localization immune_system_process localization locomotion metabolic_process multi-organism_process multicellular_organismal_process negative_regulation_of_biological_process positive_regulation_of_biological_process regulation_of_biological_process …	cell cell_part extracellular_region extracellular_region_part membrane-enclosed_lumen organelle organelle_part	binding catalytic_activity chemoattractant_activity	Macrophage migration inhibitory factor OS=Gallus gallus GN=MIF PE=3 SV=3	12484.3	115	64.35	4	1.20226	0.964861
Q5ZML2	biological_regulation cellular_process death developmental_process immune_system_process metabolic_process multicellular_organismal_process negative_regulation_of_biological_process positive_regulation_of_biological_process regulation_of_biological_process response_to_stimulus signaling	cell cell_part macromolecular_complex organelle	binding catalytic_activity	Uncharacterized protein OS=Gallus gallus GN=RCJMB04_1l12 PE=2 SV=1	37366.2	324	4.321	1	1.20226	0.719334
F1NJ08	biological_regulation cell_proliferation cellular_component_organization_or_biogenesis cellular_process death developmental_process growth metabolic_process multi-organism_process multicellular_organismal_process negative_regulation_of_biological_process positive_regulation_of_biological_process regulation_of_biological_process reproduction reproductive_process response_to_stimulus signaling vira…	cell cell_part extracellular_region extracellular_region_part macromolecular_complex membrane-enclosed_lumen organelle organelle_part	binding nucleic_acid_binding_transcription_factor_activity structural_molecule_activity	Vimentin OS=Gallus gallus GN=VIM PE=3 SV=1	53214.9	460	77.39	60	1.20226	0.47605
P27003	biological_adhesion biological_regulation cellular_component_organization_or_biogenesis cellular_process establishment_of_localization growth localization metabolic_process positive_regulation_of_biological_process regulation_of_biological_process response_to_stimulus	cell cell_part extracellular_region extracellular_region_part organelle	binding	Protein S100-A10 OS=Gallus gallus GN=S100A10 PE=3 SV=2	11290	97	31.96	2	1.20226	0.679326
F1P5I1	biological_regulation cellular_process metabolic_process negative_regulation_of_biological_process regulation_of_biological_process response_to_stimulus signaling	cell cell_part macromolecular_complex	binding catalytic_activity	Uncharacterized protein OS=Gallus gallus GN=UBR1 PE=4 SV=2	202312	1785	1.737	2	1.20226	0.509309
F1P2W2	biological_regulation cellular_process developmental_process growth multicellular_organismal_process pigmentation regulation_of_biological_process response_to_stimulus signaling	cell cell_part extracellular_region extracellular_region_part organelle	binding molecular_transducer_activity	Uncharacterized protein OS=Gallus gallus GN=ATRN PE=4 SV=2	145562	1306	0.6891	1	1.20226	0.715347
Q9PUJ3	biological_regulation cellular_component_organization_or_biogenesis cellular_process death developmental_process establishment_of_localization localization locomotion metabolic_process multicellular_organismal_process negative_regulation_of_biological_process positive_regulation_of_biological_process regulation_of_biological_process response_to_stimulus signaling	cell cell_part membrane-enclosed_lumen organelle organelle_part	binding catalytic_activity	Protein serine/threonine kinase (Fragment) OS=Gallus gallus GN=AKT2 PE=2 SV=1	28515.9	246	26.83	3	1.20226	0.778088
E1C3U2	biological_regulation cellular_component_organization_or_biogenesis cellular_process metabolic_process negative_regulation_of_biological_process regulation_of_biological_process response_to_stimulus signaling	cell cell_part macromolecular_complex organelle organelle_part	binding catalytic_activity	Uncharacterized protein OS=Gallus gallus GN=TLK2 PE=4 SV=2	85473.9	750	3.6	2	1.20226	0.722215
F1NA05	biological_regulation cellular_component_organization_or_biogenesis cellular_process establishment_of_localization localization metabolic_process multi-organism_process negative_regulation_of_biological_process regulation_of_biological_process reproduction reproductive_process response_to_stimulus signaling viral_reproduction	cell cell_part organelle organelle_part	binding	Uncharacterized protein OS=Gallus gallus GN=RANBP2 PE=4 SV=2	334470	3009	9.538	21	1.20226	0.332453
R4GGQ1	biological_regulation cellular_process metabolic_process negative_regulation_of_biological_process positive_regulation_of_biological_process regulation_of_biological_process response_to_stimulus	cell cell_part extracellular_region extracellular_region_part macromolecular_complex membrane-enclosed_lumen organelle organelle_part virion virion_part	binding	Uncharacterized protein OS=Gallus gallus GN=LOC101749377 PE=4 SV=1	20695.3	189	19.05	4	1.20226	0.714663
E1BS97	biological_regulation cellular_component_organization_or_biogenesis cellular_process death developmental_process growth immune_system_process localization locomotion metabolic_process multi-organism_process multicellular_organismal_process positive_regulation_of_biological_process regulation_of_biological_process response_to_stimulus signaling viral_reproduction	cell cell_part membrane-enclosed_lumen organelle organelle_part	binding catalytic_activity enzyme_regulator_activity	Non-specific serine/threonine protein kinase OS=Gallus gallus GN=PAK2 PE=4 SV=1	57545.2	521	54.13	20	1.19124	0.484428
E1BV51	biological_regulation cellular_component_organization_or_biogenesis cellular_process death immune_system_process metabolic_process multicellular_organismal_process negative_regulation_of_biological_process positive_regulation_of_biological_process regulation_of_biological_process response_to_stimulus signaling	cell cell_part membrane-enclosed_lumen organelle organelle_part	binding catalytic_activity molecular_transducer_activity	Uncharacterized protein OS=Gallus gallus GN=IKBKE PE=4 SV=2	81570	720	2.917	2	1.19124	0.532945
E1BTC3	biological_adhesion biological_regulation cell_proliferation cellular_component_organization_or_biogenesis cellular_process death developmental_process establishment_of_localization growth immune_system_process localization locomotion metabolic_process multicellular_organismal_process negative_regulation_of_biological_process positive_regulation_of_biological_process regulation_of_biological_proc…	cell cell_part macromolecular_complex membrane-enclosed_lumen organelle organelle_part synapse synapse_part	binding catalytic_activity molecular_transducer_activity	Uncharacterized protein OS=Gallus gallus GN=PTK2B PE=4 SV=2	123293	1082	6.562	4	1.19124	0.3834
F1P2A6	biological_adhesion biological_regulation cell_proliferation cellular_process death developmental_process establishment_of_localization immune_system_process localization locomotion metabolic_process multi-organism_process multicellular_organismal_process negative_regulation_of_biological_process positive_regulation_of_biological_process regulation_of_biological_process reproduction reproductive_…	cell cell_part extracellular_region extracellular_region_part membrane-enclosed_lumen organelle organelle_part	binding catalytic_activity	Adenosine deaminase OS=Gallus gallus GN=ADA PE=3 SV=2	40679.2	357	29.41	9	1.19124	0.681066
F1P0Q8	biological_regulation cell_proliferation cellular_component_organization_or_biogenesis cellular_process metabolic_process positive_regulation_of_biological_process regulation_of_biological_process	cell cell_part macromolecular_complex membrane-enclosed_lumen organelle organelle_part	binding catalytic_activity	H/ACA ribonucleoprotein complex subunit 4 OS=Gallus gallus GN=DKC1 PE=4 SV=2	58149.7	516	27.13	10	1.19124	0.999942
F1NII4	biological_regulation cellular_component_organization_or_biogenesis cellular_process developmental_process multicellular_organismal_process negative_regulation_of_biological_process positive_regulation_of_biological_process regulation_of_biological_process response_to_stimulus signaling	cell cell_part membrane-enclosed_lumen organelle organelle_part		Uncharacterized protein (Fragment) OS=Gallus gallus GN=NLE1 PE=4 SV=2	54034.7	488	2.869	1	1.19124	0.690877
Q5ZLH1	biological_regulation cellular_component_organization_or_biogenesis cellular_process developmental_process metabolic_process multi-organism_process multicellular_organismal_process negative_regulation_of_biological_process regulation_of_biological_process reproduction reproductive_process response_to_stimulus	cell cell_part macromolecular_complex membrane-enclosed_lumen organelle organelle_part	binding catalytic_activity	Uncharacterized protein OS=Gallus gallus GN=RPA2 PE=2 SV=1	28863.3	267	19.1	3	1.19124	0.327344
R4GJ54	biological_regulation cellular_process regulation_of_biological_process response_to_stimulus signaling	cell cell_part	binding molecular_transducer_activity	Uncharacterized protein (Fragment) OS=Gallus gallus GN=DOK2 PE=4 SV=1	50736.5	448	62.28	29	1.19124	0.336096
H9L0B9	biological_regulation cellular_process establishment_of_localization localization multicellular_organismal_process response_to_stimulus	cell cell_part organelle organelle_part	binding	Uncharacterized protein OS=Gallus gallus GN=VPS45 PE=4 SV=2	58685.9	514	4.669	2	1.19124	0.240931
F1N9V4	biological_regulation cellular_process metabolic_process regulation_of_biological_process response_to_stimulus signaling	cell cell_part extracellular_region extracellular_region_part organelle	binding catalytic_activity molecular_transducer_activity	Uncharacterized protein OS=Gallus gallus GN=LANCL1 PE=4 SV=2	45258.7	400	15.5	5	1.19124	0.568922
F1NCD4	biological_adhesion biological_regulation cellular_component_organization_or_biogenesis cellular_process developmental_process establishment_of_localization immune_system_process localization locomotion metabolic_process multicellular_organismal_process negative_regulation_of_biological_process regulation_of_biological_process response_to_stimulus signaling	cell cell_part extracellular_region extracellular_region_part macromolecular_complex organelle organelle_part synapse	binding catalytic_activity transporter_activity	Myosin-9 OS=Gallus gallus GN=MYH9 PE=4 SV=2	226636	1960	69.39	187	1.18032	0.191595
R9PXQ6	biological_regulation cellular_process developmental_process immune_system_process metabolic_process multicellular_organismal_process regulation_of_biological_process response_to_stimulus	cell cell_part macromolecular_complex membrane-enclosed_lumen organelle organelle_part	binding enzyme_regulator_activity	Uncharacterized protein OS=Gallus gallus PE=4 SV=1	40807	366	15.03	4	1.18032	0.710203
F1NI75	biological_adhesion biological_regulation cellular_component_organization_or_biogenesis cellular_process developmental_process establishment_of_localization localization multicellular_organismal_process positive_regulation_of_biological_process regulation_of_biological_process	cell cell_part extracellular_region extracellular_region_part macromolecular_complex membrane-enclosed_lumen organelle organelle_part synapse synapse_part	binding	Uncharacterized protein OS=Gallus gallus GN=UTRN PE=4 SV=2	398830	3476	4.085	10	1.18032	0.405173
F1NM51	cellular_process establishment_of_localization localization metabolic_process multi-organism_process response_to_stimulus	cell cell_part	binding catalytic_activity transporter_activity	Uncharacterized protein OS=Gallus gallus GN=ABCC3 PE=4 SV=2	164544	1467	1.091	1	1.18032	0.743432
F1NZ86	biological_regulation cellular_component_organization_or_biogenesis cellular_process death establishment_of_localization localization metabolic_process negative_regulation_of_biological_process regulation_of_biological_process response_to_stimulus	cell cell_part extracellular_region extracellular_region_part membrane-enclosed_lumen organelle organelle_part	binding	Stress-70 protein, mitochondrial OS=Gallus gallus GN=HSPA9 PE=3 SV=1	73161.7	675	27.11	14	1.18032	0.111454
F1NID6	biological_regulation cellular_process establishment_of_localization localization metabolic_process regulation_of_biological_process response_to_stimulus signaling	cell cell_part extracellular_region extracellular_region_part macromolecular_complex organelle organelle_part	binding catalytic_activity transporter_activity	Uncharacterized protein OS=Gallus gallus GN=ATP6V1B2 PE=3 SV=2	55876.4	506	31.42	15	1.18032	0.512272
E1BVM8	biological_regulation cellular_component_organization_or_biogenesis cellular_process establishment_of_localization localization metabolic_process negative_regulation_of_biological_process positive_regulation_of_biological_process regulation_of_biological_process response_to_stimulus signaling	cell cell_part macromolecular_complex membrane-enclosed_lumen organelle organelle_part	binding catalytic_activity molecular_transducer_activity	Uncharacterized protein OS=Gallus gallus GN=PPM1A PE=3 SV=1	42479.5	382	2.094	1	1.18032	0.749358
Q5ZMK8	biological_regulation cellular_process developmental_process growth immune_system_process localization locomotion metabolic_process multicellular_organismal_process regulation_of_biological_process reproduction reproductive_process response_to_stimulus rhythmic_process signaling	cell cell_part organelle organelle_part	binding catalytic_activity	Uncharacterized protein OS=Gallus gallus GN=RCJMB04_1l22 PE=2 SV=1	62442.7	561	13.55	4	1.1695	0.752159
E1BV70	biological_regulation cellular_component_organization_or_biogenesis cellular_process developmental_process immune_system_process metabolic_process multicellular_organismal_process negative_regulation_of_biological_process positive_regulation_of_biological_process regulation_of_biological_process	cell cell_part macromolecular_complex membrane-enclosed_lumen organelle organelle_part		Uncharacterized protein OS=Gallus gallus GN=LEO1 PE=4 SV=2	71675.6	630	2.063	1	1.1695	0.763464
E1BW33	biological_regulation cellular_component_organization_or_biogenesis cellular_process establishment_of_localization localization metabolic_process response_to_stimulus	cell cell_part organelle	binding catalytic_activity	Uncharacterized protein OS=Gallus gallus GN=SMG1 PE=4 SV=2	411014	3663	1.092	3	1.1695	0.337275
F1NPL1	biological_regulation cellular_component_organization_or_biogenesis cellular_process death developmental_process growth metabolic_process multicellular_organismal_process negative_regulation_of_biological_process regulation_of_biological_process reproduction reproductive_process response_to_stimulus rhythmic_process signaling	cell cell_part membrane-enclosed_lumen organelle organelle_part	binding	Uncharacterized protein (Fragment) OS=Gallus gallus GN=ZNF830 PE=4 SV=1	41461.6	368	5.707	1	1.1695	0.762351
F1NQJ5	biological_regulation cell_proliferation cellular_component_organization_or_biogenesis cellular_process developmental_process immune_system_process metabolic_process multicellular_organismal_process negative_regulation_of_biological_process positive_regulation_of_biological_process regulation_of_biological_process reproduction reproductive_process response_to_stimulus	cell cell_part macromolecular_complex membrane-enclosed_lumen organelle organelle_part	binding nucleic_acid_binding_transcription_factor_activity	Uncharacterized protein OS=Gallus gallus GN=PBX1 PE=4 SV=2	44422.5	405	9.877	3	1.15878	0.711533
F1NQF4	biological_regulation cell_proliferation cellular_component_organization_or_biogenesis cellular_process death developmental_process establishment_of_localization immune_system_process localization locomotion metabolic_process multi-organism_process multicellular_organismal_process negative_regulation_of_biological_process positive_regulation_of_biological_process regulation_of_biological_process …	cell cell_part extracellular_region extracellular_region_part membrane-enclosed_lumen organelle organelle_part	binding catalytic_activity molecular_transducer_activity	Heme oxygenase 1 OS=Gallus gallus GN=HMOX1 PE=4 SV=2	33479.1	296	17.57	3	1.15878	0.674648
E1BYF5	biological_adhesion biological_regulation cell_proliferation cellular_component_organization_or_biogenesis cellular_process developmental_process metabolic_process multicellular_organismal_process regulation_of_biological_process response_to_stimulus signaling	cell cell_part membrane-enclosed_lumen organelle organelle_part	binding	Uncharacterized protein OS=Gallus gallus GN=MLLT4 PE=4 SV=2	206618	1811	1.822	2	1.15878	0.769518
F1P3E8	biological_regulation cell_proliferation cellular_process death developmental_process metabolic_process multicellular_organismal_process negative_regulation_of_biological_process positive_regulation_of_biological_process regulation_of_biological_process response_to_stimulus signaling	cell cell_part macromolecular_complex membrane-enclosed_lumen organelle organelle_part	binding nucleic_acid_binding_transcription_factor_activity protein_binding_transcription_factor_activity	Uncharacterized protein (Fragment) OS=Gallus gallus GN=TFDP1 PE=3 SV=1	45264.1	411	3.65	1	1.15878	0.771506
F1NS44	biological_regulation cell_proliferation cellular_component_organization_or_biogenesis cellular_process developmental_process metabolic_process negative_regulation_of_biological_process positive_regulation_of_biological_process regulation_of_biological_process	cell cell_part membrane-enclosed_lumen organelle organelle_part	binding catalytic_activity	Uncharacterized protein OS=Gallus gallus GN=UHRF2 PE=4 SV=2	91993.2	815	1.84	1	1.15878	0.664768
F1NBP4	biological_adhesion biological_regulation cellular_component_organization_or_biogenesis cellular_process metabolic_process negative_regulation_of_biological_process positive_regulation_of_biological_process regulation_of_biological_process response_to_stimulus signaling	cell cell_part macromolecular_complex organelle organelle_part	binding enzyme_regulator_activity	Uncharacterized protein OS=Gallus gallus GN=ARHGAP6 PE=4 SV=2	91163	815	5.153	2	1.15878	0.623789
Q5ZKF1	biological_regulation cellular_process developmental_process metabolic_process multicellular_organismal_process negative_regulation_of_biological_process regulation_of_biological_process response_to_stimulus signaling	cell cell_part macromolecular_complex membrane-enclosed_lumen organelle organelle_part	binding catalytic_activity enzyme_regulator_activity	Ubiquitin carboxyl-terminal hydrolase OS=Gallus gallus GN=RCJMB04_11d7 PE=2 SV=1	33763.2	297	26.94	6	1.15878	0.235624
F1NJM4	biological_regulation cellular_process death developmental_process establishment_of_localization localization metabolic_process multicellular_organismal_process negative_regulation_of_biological_process regulation_of_biological_process response_to_stimulus signaling	cell cell_part macromolecular_complex organelle organelle_part synapse synapse_part	binding enzyme_regulator_activity	Uncharacterized protein OS=Gallus gallus GN=RGS19 PE=4 SV=2	23260.9	199	6.533	1	1.15878	0.770588
Q5ZKY5	biological_regulation cellular_component_organization_or_biogenesis cellular_process metabolic_process positive_regulation_of_biological_process regulation_of_biological_process response_to_stimulus signaling	cell cell_part macromolecular_complex membrane-enclosed_lumen organelle organelle_part	binding catalytic_activity structural_molecule_activity	Uncharacterized protein OS=Gallus gallus GN=TUBGCP2 PE=2 SV=1	102775	895	4.804	4	1.15878	0.582654
Q04929	biological_regulation cellular_component_organization_or_biogenesis cellular_process developmental_process immune_system_process localization metabolic_process multicellular_organismal_process regulation_of_biological_process response_to_stimulus signaling	cell cell_part extracellular_region extracellular_region_part organelle	binding	Adapter molecule crk OS=Gallus gallus GN=CRK PE=1 SV=1	33805.4	305	14.1	2	1.14815	0.68348
Q5F418	biological_regulation cellular_component_organization_or_biogenesis cellular_process death developmental_process immune_system_process locomotion metabolic_process multicellular_organismal_process negative_regulation_of_biological_process positive_regulation_of_biological_process regulation_of_biological_process response_to_stimulus signaling viral_reproduction	cell cell_part extracellular_region extracellular_region_part macromolecular_complex membrane-enclosed_lumen organelle organelle_part	binding catalytic_activity enzyme_regulator_activity	26S proteasome non-ATPase regulatory subunit 1 OS=Gallus gallus GN=PSMD1 PE=2 SV=1	106062	955	23.77	16	1.14815	0.742928
Q5ZMK9	biological_regulation cell_proliferation cellular_process immune_system_process metabolic_process multicellular_organismal_process positive_regulation_of_biological_process regulation_of_biological_process rhythmic_process	cell cell_part membrane-enclosed_lumen organelle organelle_part	binding catalytic_activity	Uncharacterized protein OS=Gallus gallus GN=RCJMB04_1l21 PE=2 SV=1	40080.6	359	22.56	7	1.14815	0.345886
Q5ZIP7	biological_regulation cell_proliferation cellular_component_organization_or_biogenesis cellular_process establishment_of_localization localization locomotion metabolic_process multicellular_organismal_process positive_regulation_of_biological_process regulation_of_biological_process response_to_stimulus signaling	cell cell_part extracellular_region extracellular_region_part macromolecular_complex organelle organelle_part synapse synapse_part	binding catalytic_activity	Uncharacterized protein OS=Gallus gallus GN=RAB5A PE=2 SV=1	23541.4	215	43.26	3	1.14815	0.952313
P50147	biological_regulation cell_proliferation cellular_process establishment_of_localization localization metabolic_process multicellular_organismal_process negative_regulation_of_biological_process positive_regulation_of_biological_process regulation_of_biological_process response_to_stimulus signaling	cell cell_part extracellular_region extracellular_region_part macromolecular_complex membrane-enclosed_lumen organelle organelle_part	binding catalytic_activity molecular_transducer_activity	Guanine nucleotide-binding protein G(i) subunit alpha-2 OS=Gallus gallus GN=GNAI2 PE=2 SV=2	40576.7	355	59.44	11	1.14815	0.19127
E1C2A1	biological_regulation cell_proliferation cellular_component_organization_or_biogenesis cellular_process developmental_process establishment_of_localization growth localization locomotion metabolic_process multicellular_organismal_process negative_regulation_of_biological_process positive_regulation_of_biological_process regulation_of_biological_process response_to_stimulus signaling	cell cell_part membrane-enclosed_lumen organelle organelle_part	binding	Uncharacterized protein OS=Gallus gallus GN=ANP32A PE=4 SV=2	32169.7	281	25.62	9	1.14815	0.899529
E1BUR3	biological_regulation cellular_process metabolic_process regulation_of_biological_process response_to_stimulus signaling	cell cell_part organelle organelle_part		Uncharacterized protein (Fragment) OS=Gallus gallus GN=DDRGK1 PE=4 SV=2	35668.9	307	4.56	1	1.14815	0.790004
E1BWR0	biological_regulation cellular_component_organization_or_biogenesis cellular_process metabolic_process negative_regulation_of_biological_process positive_regulation_of_biological_process regulation_of_biological_process response_to_stimulus	cell cell_part membrane-enclosed_lumen organelle organelle_part	binding	Uncharacterized protein OS=Gallus gallus GN=BCLAF1 PE=4 SV=2	106166	920	1.739	1	1.14815	0.447215
F1NGW2	cellular_process metabolic_process response_to_stimulus	cell cell_part extracellular_region extracellular_region_part organelle	catalytic_activity	Uncharacterized protein (Fragment) OS=Gallus gallus GN=TPMT PE=3 SV=1	27510.4	247	8.097	3	1.14815	0.530048
F1NH54	biological_regulation cellular_process metabolic_process negative_regulation_of_biological_process positive_regulation_of_biological_process regulation_of_biological_process response_to_stimulus signaling	cell cell_part macromolecular_complex membrane-enclosed_lumen organelle organelle_part	binding nucleic_acid_binding_transcription_factor_activity	Uncharacterized protein OS=Gallus gallus GN=STRN3 PE=4 SV=2	88834.5	812	8.744	3	1.14815	0.517085
Q5ZJA5	biological_regulation cellular_process establishment_of_localization localization metabolic_process regulation_of_biological_process response_to_stimulus signaling	cell cell_part macromolecular_complex organelle organelle_part	binding	Uncharacterized protein OS=Gallus gallus GN=SRPRB PE=2 SV=1	28146.1	258	28.68	5	1.14815	0.484953
Q9I882	biological_regulation cellular_process death metabolic_process positive_regulation_of_biological_process regulation_of_biological_process response_to_stimulus signaling	cell cell_part extracellular_region extracellular_region_part macromolecular_complex membrane-enclosed_lumen organelle organelle_part	binding catalytic_activity	Protein kinase C inhibitor OS=Gallus gallus GN=chPKCI PE=2 SV=1	13758.8	126	70.63	6	1.14815	0.695328
Q5ZLX3	biological_regulation cellular_component_organization_or_biogenesis cellular_process developmental_process metabolic_process multicellular_organismal_process regulation_of_biological_process response_to_stimulus	cell cell_part macromolecular_complex membrane-enclosed_lumen organelle organelle_part	binding catalytic_activity	Uncharacterized protein OS=Gallus gallus GN=RBBP5 PE=2 SV=1	59187.1	539	13.17	4	1.14815	0.538752
F1P099	biological_regulation cellular_component_organization_or_biogenesis cellular_process developmental_process establishment_of_localization localization locomotion metabolic_process multicellular_organismal_process positive_regulation_of_biological_process regulation_of_biological_process response_to_stimulus	cell cell_part extracellular_region extracellular_region_part membrane-enclosed_lumen organelle organelle_part	binding catalytic_activity	Uncharacterized protein (Fragment) OS=Gallus gallus GN=ARSB PE=4 SV=2	59919.1	528	9.659	4	1.14815	0.784022
E1C1D2	biological_regulation cellular_component_organization_or_biogenesis cellular_process metabolic_process multicellular_organismal_process negative_regulation_of_biological_process regulation_of_biological_process reproduction reproductive_process response_to_stimulus signaling	cell cell_part macromolecular_complex membrane-enclosed_lumen organelle organelle_part	binding catalytic_activity	Uncharacterized protein OS=Gallus gallus GN=UBR2 PE=4 SV=2	203893	1784	0.5605	1	1.14815	0.725836
F1N8W9	cellular_component_organization_or_biogenesis cellular_process developmental_process establishment_of_localization immune_system_process localization metabolic_process multicellular_organismal_process	cell cell_part macromolecular_complex membrane-enclosed_lumen organelle organelle_part	binding	Uncharacterized protein OS=Gallus gallus GN=DCTN5 PE=4 SV=2	20673	187	11.76	2	1.13763	0.793397
Q5F3A8	biological_regulation cellular_process death immune_system_process metabolic_process multi-organism_process negative_regulation_of_biological_process positive_regulation_of_biological_process regulation_of_biological_process response_to_stimulus signaling	cell cell_part membrane-enclosed_lumen organelle organelle_part	binding	Uncharacterized protein OS=Gallus gallus GN=RCJMB04_24b18 PE=2 SV=1	57937.8	501	4.192	1	1.13763	0.796473
F1P4I9	biological_regulation cellular_component_organization_or_biogenesis cellular_process developmental_process immune_system_process metabolic_process multicellular_organismal_process positive_regulation_of_biological_process regulation_of_biological_process reproduction reproductive_process response_to_stimulus rhythmic_process signaling	cell cell_part macromolecular_complex membrane-enclosed_lumen organelle organelle_part	binding enzyme_regulator_activity	Proteasomal ubiquitin receptor ADRM1 OS=Gallus gallus GN=ADRM1 PE=4 SV=1	42224	405	4.938	2	1.13763	0.773357
Q5F3W0	biological_regulation cell_proliferation cellular_process death developmental_process immune_system_process metabolic_process multicellular_organismal_process positive_regulation_of_biological_process regulation_of_biological_process response_to_stimulus signaling	cell cell_part extracellular_region extracellular_region_part macromolecular_complex organelle	binding catalytic_activity	Uncharacterized protein OS=Gallus gallus GN=CARD11 PE=2 SV=1	134822	1170	2.222	2	1.13763	0.376837
B6E1W1	biological_adhesion biological_regulation cell_proliferation cellular_component_organization_or_biogenesis cellular_process death developmental_process establishment_of_localization growth localization locomotion metabolic_process multicellular_organismal_process negative_regulation_of_biological_process positive_regulation_of_biological_process regulation_of_biological_process response_to_stimul…	cell cell_part macromolecular_complex membrane-enclosed_lumen organelle organelle_part synapse synapse_part	binding catalytic_activity receptor_regulator_activity	Cyclin-dependent kinase 5 OS=Gallus gallus GN=Cdk5 PE=2 SV=1	33339.2	292	14.73	3	1.13763	0.741916
F1P3I2	biological_regulation cell_proliferation cellular_process metabolic_process multicellular_organismal_process regulation_of_biological_process response_to_stimulus	cell cell_part extracellular_region extracellular_region_part organelle organelle_part	antioxidant_activity binding catalytic_activity	Uncharacterized protein (Fragment) OS=Gallus gallus GN=PTGS1 PE=4 SV=2	67517.6	599	20.03	7	1.13763	0.377469
E1C0G5	biological_regulation cell_proliferation cellular_component_organization_or_biogenesis cellular_process metabolic_process regulation_of_biological_process response_to_stimulus signaling	cell cell_part membrane-enclosed_lumen organelle organelle_part	binding catalytic_activity	Uncharacterized protein OS=Gallus gallus GN=USP8 PE=4 SV=2	128014	1116	1.882	1	1.13763	0.777619
Q5KTT9	biological_regulation cellular_process death metabolic_process negative_regulation_of_biological_process regulation_of_biological_process response_to_stimulus signaling	cell cell_part macromolecular_complex	binding	EIF4G-related protein NAT1 OS=Gallus gallus GN=NAT1 PE=2 SV=1	97561.5	864	15.63	10	1.13763	0.59064
Q5ZIL5	biological_regulation cellular_process metabolic_process regulation_of_biological_process response_to_stimulus signaling	cell cell_part	binding catalytic_activity	Methionine aminopeptidase 2 OS=Gallus gallus GN=METAP2 PE=2 SV=1	53023.6	479	24.43	7	1.13763	0.539344
Q8AWB8	biological_regulation cellular_component_organization_or_biogenesis cellular_process developmental_process metabolic_process negative_regulation_of_biological_process regulation_of_biological_process response_to_stimulus signaling	cell cell_part extracellular_region extracellular_region_part macromolecular_complex membrane-enclosed_lumen organelle organelle_part	binding catalytic_activity	Structural maintenance of chromosomes protein OS=Gallus gallus GN=SMC3 PE=2 SV=1	141569	1217	25.14	23	1.13763	0.562242
E1BRL5	biological_regulation cellular_component_organization_or_biogenesis cellular_process developmental_process establishment_of_localization growth localization metabolic_process multicellular_organismal_process negative_regulation_of_biological_process positive_regulation_of_biological_process regulation_of_biological_process response_to_stimulus signaling	cell cell_part extracellular_region extracellular_region_part organelle organelle_part	binding catalytic_activity	Uncharacterized protein OS=Gallus gallus GN=MTM1 PE=4 SV=1	69720.5	603	8.955	4	1.13763	0.400742
F1NAZ3	biological_regulation cellular_component_organization_or_biogenesis cellular_process developmental_process immune_system_process metabolic_process multicellular_organismal_process regulation_of_biological_process response_to_stimulus signaling	cell cell_part macromolecular_complex membrane-enclosed_lumen organelle organelle_part	binding catalytic_activity	Kinesin-like protein OS=Gallus gallus GN=KIF2A PE=3 SV=2	79920.8	706	5.241	2	1.1272	0.650621
R4GJL2	biological_regulation cell_proliferation cellular_component_organization_or_biogenesis cellular_process developmental_process establishment_of_localization immune_system_process localization metabolic_process multi-organism_process multicellular_organismal_process positive_regulation_of_biological_process regulation_of_biological_process response_to_stimulus viral_reproduction	cell cell_part extracellular_region extracellular_region_part organelle	binding enzyme_regulator_activity	Uncharacterized protein OS=Gallus gallus PE=4 SV=1	113761	1002	3.693	2	1.1272	0.593036
R4GIM1	biological_regulation cellular_component_organization_or_biogenesis cellular_process developmental_process immune_system_process localization metabolic_process multicellular_organismal_process positive_regulation_of_biological_process regulation_of_biological_process response_to_stimulus	cell cell_part macromolecular_complex membrane-enclosed_lumen organelle organelle_part	binding catalytic_activity	Uncharacterized protein OS=Gallus gallus GN=EXOSC3 PE=4 SV=1	24375	229	14.41	1	1.1272	0.80744
Q9YGP0	biological_regulation cellular_component_organization_or_biogenesis cellular_process death developmental_process establishment_of_localization immune_system_process localization metabolic_process multi-organism_process multicellular_organismal_process negative_regulation_of_biological_process positive_regulation_of_biological_process regulation_of_biological_process reproduction reproductive_proc…	cell cell_part extracellular_region extracellular_region_part macromolecular_complex organelle organelle_part	binding catalytic_activity	Clusterin OS=Gallus gallus PE=2 SV=1	51348	448	5.804	2	1.1272	0.807082
Q91956	biological_regulation cell_proliferation cellular_process death developmental_process metabolic_process multicellular_organismal_process negative_regulation_of_biological_process positive_regulation_of_biological_process regulation_of_biological_process response_to_stimulus signaling	cell cell_part extracellular_region extracellular_region_part macromolecular_complex membrane-enclosed_lumen organelle organelle_part	binding nucleic_acid_binding_transcription_factor_activity	Uncharacterized protein OS=Gallus gallus PE=2 SV=1	36318.6	326	42.02	7	1.1272	0.809354
H9L340	biological_adhesion biological_regulation cellular_component_organization_or_biogenesis cellular_process developmental_process establishment_of_localization localization locomotion metabolic_process multicellular_organismal_process negative_regulation_of_biological_process regulation_of_biological_process	cell cell_part extracellular_region extracellular_region_part macromolecular_complex membrane-enclosed_lumen organelle organelle_part	binding catalytic_activity molecular_transducer_activity transporter_activity	ATP synthase subunit beta (Fragment) OS=Gallus gallus GN=ATP5B PE=3 SV=2	52946.1	496	71.37	25	1.1272	0.740139
Q5F3Z2	biological_regulation cellular_process developmental_process metabolic_process multicellular_organismal_process positive_regulation_of_biological_process regulation_of_biological_process response_to_stimulus signaling	cell cell_part extracellular_region extracellular_region_part membrane-enclosed_lumen organelle organelle_part	catalytic_activity	Uncharacterized protein OS=Gallus gallus GN=POGLUT1 PE=2 SV=1	45782.3	392	6.122	2	1.1272	0.991639
F1NMY4	biological_regulation cellular_process developmental_process establishment_of_localization localization multicellular_organismal_process positive_regulation_of_biological_process regulation_of_biological_process response_to_stimulus	cell cell_part macromolecular_complex organelle organelle_part	binding channel_regulator_activity transporter_activity	Uncharacterized protein OS=Gallus gallus GN=LOC101752283 PE=4 SV=2	73070.4	650	14.15	1	1.1272	0.726235
F1NBN4	biological_regulation cellular_component_organization_or_biogenesis cellular_process death metabolic_process positive_regulation_of_biological_process regulation_of_biological_process response_to_stimulus	cell cell_part extracellular_region extracellular_region_part organelle	binding	Uncharacterized protein (Fragment) OS=Gallus gallus GN=Gga.9005 PE=4 SV=1	17883.6	159	6.918	1	1.1272	0.824568
E1C1N8	biological_regulation cellular_process establishment_of_localization localization metabolic_process multicellular_organismal_process negative_regulation_of_biological_process regulation_of_biological_process response_to_stimulus	cell cell_part membrane-enclosed_lumen organelle organelle_part synapse synapse_part	binding structural_molecule_activity	Uncharacterized protein (Fragment) OS=Gallus gallus GN=AKAP1 PE=4 SV=2	95602.8	884	2.262	1	1.1272	0.808091
P68034	biological_regulation cellular_component_organization_or_biogenesis cellular_process death developmental_process metabolic_process multicellular_organismal_process negative_regulation_of_biological_process positive_regulation_of_biological_process regulation_of_biological_process response_to_stimulus	cell cell_part extracellular_region extracellular_region_part macromolecular_complex organelle organelle_part	binding catalytic_activity	Actin, alpha cardiac muscle 1 OS=Gallus gallus GN=ACTC1 PE=3 SV=1	42018.6	377	60.74	10	1.1272	0.81006
Q92007	biological_regulation cellular_component_organization_or_biogenesis cellular_process developmental_process establishment_of_localization localization metabolic_process multicellular_organismal_process regulation_of_biological_process response_to_stimulus	cell cell_part extracellular_region extracellular_region_part membrane-enclosed_lumen organelle organelle_part	binding catalytic_activity	Aldolase A (Fragment) OS=Gallus gallus GN=aldolase C PE=2 SV=1	4383.8	42	52.38	2	1.1272	0.802739
Q5ZHX4	biological_regulation cellular_component_organization_or_biogenesis cellular_process developmental_process growth metabolic_process multicellular_organismal_process regulation_of_biological_process response_to_stimulus	cell cell_part macromolecular_complex membrane-enclosed_lumen organelle organelle_part		Uncharacterized protein OS=Gallus gallus GN=RCJMB04_32e20 PE=2 SV=1	98285.9	890	1.348	1	1.1272	0.548385
R4GF82	biological_regulation cellular_process regulation_of_biological_process response_to_stimulus signaling	cell cell_part		Uncharacterized protein OS=Gallus gallus GN=DOK1 PE=4 SV=1	44727.8	405	11.6	3	1.1272	0.782242
F1NQ78	biological_regulation cellular_component_organization_or_biogenesis cellular_process developmental_process establishment_of_localization immune_system_process localization locomotion metabolic_process multi-organism_process multicellular_organismal_process positive_regulation_of_biological_process regulation_of_biological_process response_to_stimulus signaling	cell cell_part extracellular_region extracellular_region_part organelle organelle_part	binding catalytic_activity	Uncharacterized protein OS=Gallus gallus GN=MYLK PE=4 SV=1	210434	1906	13.27	18	1.11686	0.107318
O73906	biological_regulation cellular_component_organization_or_biogenesis cellular_process establishment_of_localization immune_system_process localization positive_regulation_of_biological_process regulation_of_biological_process	cell cell_part	molecular_transducer_activity	CD5 protein OS=Gallus gallus GN=CD5 PE=2 SV=1	50997.9	474	10.13	3	1.11686	0.780526
K7XM59	biological_regulation cellular_process immune_system_process regulation_of_biological_process response_to_stimulus signaling	cell cell_part extracellular_region membrane-enclosed_lumen organelle organelle_part	binding catalytic_activity	Interferon-gamma-inducible lysosomal thiol reductase OS=Gallus gallus GN=GILT PE=2 SV=1	27557.4	253	41.9	8	1.11686	0.915713
F1NQ35	biological_regulation cellular_component_organization_or_biogenesis cellular_process developmental_process establishment_of_localization immune_system_process localization metabolic_process multicellular_organismal_process reproduction reproductive_process viral_reproduction	cell cell_part extracellular_region extracellular_region_part macromolecular_complex organelle organelle_part	binding structural_molecule_activity	Uncharacterized protein (Fragment) OS=Gallus gallus GN=RPL35A PE=4 SV=2	15740.2	142	7.042	1	1.11686	0.662104
P56517	biological_regulation cell_proliferation cellular_component_organization_or_biogenesis cellular_process death developmental_process establishment_of_localization localization metabolic_process multi-organism_process multicellular_organismal_process negative_regulation_of_biological_process positive_regulation_of_biological_process regulation_of_biological_process reproduction reproductive_process…	cell cell_part macromolecular_complex membrane-enclosed_lumen organelle organelle_part	binding catalytic_activity nucleic_acid_binding_transcription_factor_activity protein_binding_transcription_factor_activity	Histone deacetylase 1 OS=Gallus gallus GN=HDAC1 PE=2 SV=1	54938.3	480	31.04	5	1.11686	0.599159
Q5ZLW5	biological_regulation cell_proliferation cellular_process developmental_process establishment_of_localization growth localization locomotion metabolic_process multi-organism_process multicellular_organismal_process negative_regulation_of_biological_process positive_regulation_of_biological_process regulation_of_biological_process reproduction reproductive_process response_to_stimulus signaling	cell cell_part membrane-enclosed_lumen organelle organelle_part synapse	binding catalytic_activity	Ribosomal protein S6 kinase OS=Gallus gallus GN=RCJMB04_4j14 PE=2 SV=1	56111.8	502	5.179	1	1.11686	0.823031
Q5ZIM5	biological_adhesion biological_regulation cellular_process metabolic_process multicellular_organismal_process regulation_of_biological_process response_to_stimulus signaling	cell cell_part organelle	binding catalytic_activity	Methionine aminopeptidase 1 OS=Gallus gallus GN=METAP1 PE=2 SV=1	43120.9	385	8.831	2	1.11686	0.56561
F1NJL2	biological_regulation cellular_process metabolic_process regulation_of_biological_process response_to_stimulus signaling	cell cell_part extracellular_region extracellular_region_part organelle organelle_part	binding catalytic_activity	Uncharacterized protein OS=Gallus gallus GN=PI4KA PE=4 SV=2	238794	2123	3.109	5	1.11686	0.461568
E1BYP7	biological_regulation cellular_component_organization_or_biogenesis cellular_process establishment_of_localization localization metabolic_process multi-organism_process multicellular_organismal_process negative_regulation_of_biological_process positive_regulation_of_biological_process regulation_of_biological_process reproduction reproductive_process response_to_stimulus signaling viral_reproduct…	cell cell_part macromolecular_complex organelle organelle_part	binding	Uncharacterized protein OS=Gallus gallus GN=SEH1L PE=4 SV=2	25654.8	235	18.3	3	1.11686	0.560305
F1NNN7	biological_regulation cellular_component_organization_or_biogenesis cellular_process death developmental_process metabolic_process multicellular_organismal_process positive_regulation_of_biological_process regulation_of_biological_process response_to_stimulus signaling	cell cell_part macromolecular_complex	binding	Uncharacterized protein OS=Gallus gallus GN=TRADD PE=4 SV=2	48151.1	431	6.729	2	1.11686	0.772089
E1BZ33	biological_regulation cellular_process death developmental_process metabolic_process multicellular_organismal_process negative_regulation_of_biological_process positive_regulation_of_biological_process regulation_of_biological_process response_to_stimulus signaling	cell cell_part membrane-enclosed_lumen organelle organelle_part	binding	Uncharacterized protein OS=Gallus gallus GN=MYBBP1A PE=4 SV=2	114911	1011	3.956	3	1.11686	0.449905
F1NP76	biological_regulation cellular_process regulation_of_biological_process response_to_stimulus signaling	cell cell_part	molecular_transducer_activity	Uncharacterized protein OS=Gallus gallus GN=P2RY10 PE=4 SV=2	37287.7	323	2.786	1	1.11686	0.828158
Q6PVZ2	cellular_component_organization_or_biogenesis cellular_process developmental_process multicellular_organismal_process response_to_stimulus	cell cell_part extracellular_region extracellular_region_part macromolecular_complex organelle organelle_part	structural_molecule_activity	Type I alpha-keratin 15 OS=Gallus gallus PE=2 SV=1	48090	431	4.408	1	1.11686	0.696394
Q6B4U6	biological_regulation cell_proliferation cellular_component_organization_or_biogenesis cellular_process death developmental_process immune_system_process locomotion metabolic_process multicellular_organismal_process negative_regulation_of_biological_process positive_regulation_of_biological_process regulation_of_biological_process response_to_stimulus signaling	cell cell_part extracellular_region extracellular_region_part	binding	Betacellulin OS=Gallus gallus GN=BTC PE=2 SV=1	18485.3	171	5.848	1	1.10662	0.979444
F1P4F3	biological_regulation cell_proliferation cellular_process death immune_system_process multi-organism_process positive_regulation_of_biological_process regulation_of_biological_process response_to_stimulus signaling	cell cell_part extracellular_region extracellular_region_part		Lymphocyte antigen 86 OS=Gallus gallus GN=LY86 PE=4 SV=1	18014.6	160	59.38	8	1.10662	0.290126
E1BTY11	biological_regulation cellular_component_organization_or_biogenesis cellular_process death establishment_of_localization immune_system_process localization metabolic_process multicellular_organismal_process negative_regulation_of_biological_process positive_regulation_of_biological_process regulation_of_biological_process response_to_stimulus signaling	cell cell_part macromolecular_complex organelle organelle_part	binding catalytic_activity molecular_transducer_activity	TRAF2 protein OS=Gallus gallus GN=TRAF2 PE=4 SV=1	59227.7	527	3.416	2	1.10662	0.162019
Q5ZMP2	biological_regulation cell_killing cellular_component_organization_or_biogenesis cellular_process death establishment_of_localization immune_system_process localization multicellular_organismal_process positive_regulation_of_biological_process regulation_of_biological_process response_to_stimulus signaling	cell cell_part extracellular_region extracellular_region_part macromolecular_complex organelle organelle_part synapse synapse_part	binding channel_regulator_activity	Uncharacterized protein OS=Gallus gallus GN=STX7 PE=2 SV=1	29341.8	258	11.24	2	1.10662	0.92968
F1NN16	biological_regulation cellular_component_organization_or_biogenesis cellular_process developmental_process establishment_of_localization immune_system_process localization metabolic_process multicellular_organismal_process regulation_of_biological_process reproduction reproductive_process viral_reproduction	cell cell_part extracellular_region extracellular_region_part macromolecular_complex membrane-enclosed_lumen organelle organelle_part	binding catalytic_activity structural_molecule_activity	Uncharacterized protein (Fragment) OS=Gallus gallus GN=RPS7 PE=4 SV=2	22311	196	35.2	7	1.10662	0.613229
C4PBW0	biological_regulation cellular_process establishment_of_localization immune_system_process localization metabolic_process multi-organism_process multicellular_organismal_process positive_regulation_of_biological_process regulation_of_biological_process response_to_stimulus signaling	cell cell_part	molecular_transducer_activity	Toll-like receptor OS=Gallus gallus PE=3 SV=1	94559.8	818	1.467	1	1.10662	0.771857
E1C894	biological_regulation cellular_process immune_system_process multicellular_organismal_process negative_regulation_of_biological_process regulation_of_biological_process response_to_stimulus signaling	cell cell_part organelle organelle_part	binding	Uncharacterized protein OS=Gallus gallus GN=LOC419755 PE=4 SV=2	111211	989	4.853	3	1.10662	0.9366
Q5ZL74	biological_regulation cell_killing cellular_component_organization_or_biogenesis cellular_process death developmental_process establishment_of_localization immune_system_process localization multicellular_organismal_process positive_regulation_of_biological_process regulation_of_biological_process response_to_stimulus	cell cell_part extracellular_region extracellular_region_part macromolecular_complex organelle organelle_part synapse	binding	Vesicle-associated membrane protein 7 OS=Gallus gallus GN=VAMP7 PE=2 SV=1	24681.4	220	8.182	2	1.10662	0.673848
E1C4C7	biological_regulation cell_proliferation cellular_component_organization_or_biogenesis cellular_process metabolic_process negative_regulation_of_biological_process regulation_of_biological_process response_to_stimulus	cell cell_part macromolecular_complex membrane-enclosed_lumen organelle organelle_part	binding	Uncharacterized protein OS=Gallus gallus GN=RPA3 PE=4 SV=2	13468.2	121	23.14	2	1.10662	0.940085
Q5ZLC7	biological_regulation cell_proliferation cellular_component_organization_or_biogenesis cellular_process localization negative_regulation_of_biological_process regulation_of_biological_process response_to_stimulus signaling	cell cell_part macromolecular_complex organelle organelle_part	binding	Microtubule-associated protein RP/EB family member 1 OS=Gallus gallus GN=MAPRE1 PE=2 SV=1	29143.1	258	44.19	9	1.10662	0.612578
F1NKJ7	cellular_process metabolic_process response_to_stimulus	cell cell_part membrane-enclosed_lumen organelle organelle_part	catalytic_activity	Uncharacterized protein (Fragment) OS=Gallus gallus GN=ABHD10 PE=4 SV=2	33338.1	297	3.704	1	1.10662	0.843108
Q5F3Y9	biological_regulation cellular_component_organization_or_biogenesis cellular_process establishment_of_localization localization metabolic_process positive_regulation_of_biological_process regulation_of_biological_process response_to_stimulus	cell cell_part membrane-enclosed_lumen organelle organelle_part	binding protein_binding_transcription_factor_activity	Uncharacterized protein OS=Gallus gallus GN=RCJMB04_4c7 PE=2 SV=1	32709	286	5.245	1	1.10662	0.838782
E1BVC6	biological_regulation cellular_process developmental_process metabolic_process multi-organism_process multicellular_organismal_process negative_regulation_of_biological_process positive_regulation_of_biological_process regulation_of_biological_process response_to_stimulus signaling viral_reproduction	cell cell_part organelle organelle_part	binding	Uncharacterized protein OS=Gallus gallus GN=ANKRD17 PE=4 SV=2	227502	2144	2.379	3	1.10662	0.591518
Q5ZKJ2	biological_regulation cellular_component_organization_or_biogenesis cellular_process death developmental_process establishment_of_localization localization metabolic_process multicellular_organismal_process negative_regulation_of_biological_process positive_regulation_of_biological_process regulation_of_biological_process response_to_stimulus signaling	cell cell_part extracellular_region extracellular_region_part organelle organelle_part	binding catalytic_activity channel_regulator_activity enzyme_regulator_activity	Uncharacterized protein OS=Gallus gallus GN=YWHAH PE=2 SV=1	28341.6	247	31.98	5	1.10662	0.485641
E1C3U0	biological_regulation cellular_process establishment_of_localization localization metabolic_process multicellular_organismal_process positive_regulation_of_biological_process regulation_of_biological_process response_to_stimulus	cell cell_part macromolecular_complex organelle organelle_part synapse synapse_part	binding enzyme_regulator_activity	Uncharacterized protein OS=Gallus gallus GN=STXBP5 PE=4 SV=2	123616	1116	7.885	6	1.10662	0.703343
F1NY25	biological_regulation cellular_process developmental_process metabolic_process multicellular_organismal_process regulation_of_biological_process response_to_stimulus	cell cell_part extracellular_region extracellular_region_part organelle	binding catalytic_activity	Aconitate hydratase OS=Gallus gallus GN=ACO1 PE=3 SV=1	98086.9	889	17.1	10	1.10662	0.274844
F1NW87	biological_regulation cellular_component_organization_or_biogenesis cellular_process developmental_process establishment_of_localization localization metabolic_process negative_regulation_of_biological_process positive_regulation_of_biological_process regulation_of_biological_process response_to_stimulus signaling	cell cell_part macromolecular_complex organelle organelle_part	binding	Uncharacterized protein OS=Gallus gallus GN=SNX1 PE=4 SV=2	58092	514	26.46	10	1.10662	0.973482
F1P191	cellular_process metabolic_process response_to_stimulus	cell cell_part membrane-enclosed_lumen organelle organelle_part	binding catalytic_activity	Poly(ADP-ribose) glycohydrolase ARH3 OS=Gallus gallus GN=ADPRHL2 PE=4 SV=2	39909.9	367	10.08	3	1.10662	0.604645
R4GM83	cellular_process metabolic_process response_to_stimulus	cell cell_part extracellular_region extracellular_region_part organelle	binding catalytic_activity	Aldehyde dehydrogenase OS=Gallus gallus GN=ALDH3B1 PE=3 SV=1	55224.7	496	6.653	2	1.10662	0.758806
F1NKR8	biological_regulation cellular_component_organization_or_biogenesis cellular_process developmental_process establishment_of_localization localization metabolic_process multicellular_organismal_process negative_regulation_of_biological_process regulation_of_biological_process response_to_stimulus signaling	cell cell_part extracellular_region extracellular_region_part macromolecular_complex organelle	binding	Major vault protein OS=Gallus gallus GN=MVP PE=4 SV=2	93779.5	849	47.23	35	1.10662	0.181071
Q68BG0	biological_regulation cell_proliferation cellular_component_organization_or_biogenesis cellular_process death developmental_process establishment_of_localization growth immune_system_process localization metabolic_process multicellular_organismal_process negative_regulation_of_biological_process positive_regulation_of_biological_process regulation_of_biological_process reproduction reproductive_p…	cell cell_part macromolecular_complex membrane-enclosed_lumen organelle organelle_part	binding catalytic_activity protein_binding_transcription_factor_activity	NAD-dependent deacetylase SIRT1 OS=Gallus gallus GN=sirt1 PE=2 SV=1	82631.1	756	8.73	3	1.09648	0.659143
Q5ZK23	biological_regulation cellular_process developmental_process immune_system_process metabolic_process multicellular_organismal_process regulation_of_biological_process	cell cell_part membrane-enclosed_lumen organelle organelle_part	binding catalytic_activity electron_carrier_activity	Uncharacterized protein OS=Gallus gallus GN=GLRX5 PE=2 SV=1	17424.6	162	23.46	2	1.09648	0.803703
H9L0I0	biological_regulation cellular_component_organization_or_biogenesis cellular_process death developmental_process establishment_of_localization immune_system_process localization metabolic_process multicellular_organismal_process negative_regulation_of_biological_process positive_regulation_of_biological_process regulation_of_biological_process reproduction reproductive_process response_to_stimulu…	cell cell_part extracellular_region extracellular_region_part macromolecular_complex membrane-enclosed_lumen organelle organelle_part synapse synapse_part	binding nucleic_acid_binding_transcription_factor_activity	Heterogeneous nuclear ribonucleoprotein K OS=Gallus gallus GN=HNRPK PE=4 SV=2	47329.9	428	45.33	1	1.09648	0.918494
E1C600	biological_regulation cellular_process immune_system_process multi-organism_process positive_regulation_of_biological_process regulation_of_biological_process response_to_stimulus signaling viral_reproduction	cell cell_part macromolecular_complex	binding molecular_transducer_activity	Uncharacterized protein OS=Gallus gallus GN=CD247 PE=4 SV=1	18766.3	166	11.45	1	1.09648	0.816246
P62801	biological_regulation cellular_component_organization_or_biogenesis cellular_process developmental_process immune_system_process metabolic_process multicellular_organismal_process negative_regulation_of_biological_process positive_regulation_of_biological_process regulation_of_biological_process response_to_stimulus signaling	cell cell_part extracellular_region extracellular_region_part macromolecular_complex membrane-enclosed_lumen organelle organelle_part	binding catalytic_activity	Histone H4 OS=Gallus gallus GN=H4-I PE=1 SV=2	11367.3	103	65.05	16	1.09648	0.0250137
Q7T3X8	biological_regulation cellular_process developmental_process establishment_of_localization immune_system_process localization metabolic_process multicellular_organismal_process positive_regulation_of_biological_process regulation_of_biological_process response_to_stimulus signaling	cell cell_part organelle	binding catalytic_activity	Src-like adaptor protein OS=Gallus gallus PE=2 SV=1	31987.8	282	3.546	1	1.09648	0.406094
F1NB20	biological_regulation cell_proliferation cellular_component_organization_or_biogenesis cellular_process developmental_process immune_system_process metabolic_process multicellular_organismal_process negative_regulation_of_biological_process regulation_of_biological_process response_to_stimulus	cell cell_part macromolecular_complex membrane-enclosed_lumen organelle organelle_part	binding catalytic_activity	DNA helicase OS=Gallus gallus GN=MCM2 PE=3 SV=1	100298	888	5.518	4	1.09648	0.700806
F1P5E8	biological_regulation cellular_process establishment_of_localization immune_system_process localization metabolic_process negative_regulation_of_biological_process positive_regulation_of_biological_process regulation_of_biological_process response_to_stimulus rhythmic_process signaling	cell cell_part macromolecular_complex organelle organelle_part	binding	Uncharacterized protein OS=Gallus gallus GN=FBXW11 PE=4 SV=2	61112.9	531	6.591	3	1.09648	0.699348
E1BXX9	biological_regulation cellular_process immune_system_process metabolic_process regulation_of_biological_process response_to_stimulus	cell cell_part membrane-enclosed_lumen organelle organelle_part	binding catalytic_activity	Uncharacterized protein OS=Gallus gallus GN=PARP9 PE=4 SV=1	86006.4	769	5.722	3	1.09648	0.340367
Q5ZL78	biological_regulation cellular_component_organization_or_biogenesis cellular_process establishment_of_localization immune_system_process localization metabolic_process positive_regulation_of_biological_process regulation_of_biological_process response_to_stimulus signaling	cell cell_part macromolecular_complex organelle organelle_part	binding catalytic_activity	Uncharacterized protein OS=Gallus gallus GN=PIK3R4 PE=2 SV=1	90123	788	2.665	2	1.09648	0.749077
Q800W3	biological_regulation cell_proliferation cellular_process death developmental_process metabolic_process multicellular_organismal_process negative_regulation_of_biological_process positive_regulation_of_biological_process regulation_of_biological_process reproduction reproductive_process response_to_stimulus	cell cell_part extracellular_region extracellular_region_part macromolecular_complex membrane-enclosed_lumen organelle organelle_part	binding	TIAR OS=Gallus gallus PE=2 SV=1	42956	388	17.78	5	1.09648	0.238581
E1BVC5	biological_regulation cell_proliferation cellular_component_organization_or_biogenesis cellular_process metabolic_process negative_regulation_of_biological_process regulation_of_biological_process	cell cell_part macromolecular_complex membrane-enclosed_lumen organelle organelle_part	binding	Uncharacterized protein OS=Gallus gallus GN=UTP20 PE=4 SV=1	319504	2801	0.6426	1	1.09648	0.805292
Q92068	biological_adhesion biological_regulation cellular_component_organization_or_biogenesis cellular_process developmental_process growth metabolic_process multi-organism_process multicellular_organismal_process negative_regulation_of_biological_process positive_regulation_of_biological_process regulation_of_biological_process reproduction reproductive_process response_to_stimulus signaling	cell cell_part extracellular_region extracellular_region_part macromolecular_complex membrane-enclosed_lumen organelle organelle_part	binding	Histone H3 OS=Gallus gallus PE=3 SV=1	15387.8	136	45.59	1	1.09648	0.864612
B0LVG0	biological_regulation cellular_component_organization_or_biogenesis cellular_process death developmental_process establishment_of_localization growth localization locomotion metabolic_process multi-organism_process multicellular_organismal_process negative_regulation_of_biological_process positive_regulation_of_biological_process regulation_of_biological_process reproduction reproductive_process …	cell cell_part macromolecular_complex membrane-enclosed_lumen organelle organelle_part synapse synapse_part	binding structural_molecule_activity	Microtubule-associated protein OS=Gallus gallus GN=MAPT PE=2 SV=1	36311.7	345	13.62	3	1.09648	0.619991
R4GI40	biological_regulation cellular_process developmental_process localization metabolic_process regulation_of_biological_process response_to_stimulus signaling	cell cell_part organelle	binding	LDLR chaperone MESD OS=Gallus gallus GN=MESDC2 PE=4 SV=1	24563.5	219	26.48	5	1.09648	0.401436
F1NK57	biological_regulation cellular_component_organization_or_biogenesis cellular_process developmental_process localization locomotion metabolic_process multicellular_organismal_process negative_regulation_of_biological_process positive_regulation_of_biological_process regulation_of_biological_process response_to_stimulus signaling	cell cell_part macromolecular_complex organelle	binding protein_binding_transcription_factor_activity	Uncharacterized protein OS=Gallus gallus GN=LIMD1 PE=4 SV=2	61649.5	575	5.565	2	1.09648	0.597637
E1BYY1	biological_regulation cellular_process developmental_process metabolic_process multicellular_organismal_process positive_regulation_of_biological_process regulation_of_biological_process response_to_stimulus signaling	extracellular_region	binding catalytic_activity	Uncharacterized protein OS=Gallus gallus GN=GFOD1 PE=4 SV=1	43061.7	390	12.82	4	1.09648	0.755568
R4GKF5	biological_regulation cellular_process establishment_of_localization localization positive_regulation_of_biological_process regulation_of_biological_process response_to_stimulus signaling	cell cell_part extracellular_region extracellular_region_part organelle organelle_part	molecular_transducer_activity	Uncharacterized protein OS=Gallus gallus GN=TMED4 PE=3 SV=1	23040.1	205	18.05	3	1.09648	0.987382
Q5ZL25	biological_regulation cellular_process developmental_process metabolic_process multicellular_organismal_process regulation_of_biological_process reproduction reproductive_process response_to_stimulus rhythmic_process signaling	cell cell_part macromolecular_complex	binding catalytic_activity enzyme_regulator_activity	Uncharacterized protein OS=Gallus gallus GN=RCJMB04_8c2 PE=2 SV=1	39073.4	351	13.39	3	1.09648	0.562546
E1BW59	biological_regulation cellular_component_organization_or_biogenesis cellular_process metabolic_process regulation_of_biological_process response_to_stimulus signaling	cell cell_part extracellular_region extracellular_region_part organelle	binding catalytic_activity	Uncharacterized protein OS=Gallus gallus GN=HBS1L PE=4 SV=2	76015.1	687	2.038	1	1.09648	0.847877
F1N8Z4	biological_regulation cellular_component_organization_or_biogenesis cellular_process death growth metabolic_process multicellular_organismal_process positive_regulation_of_biological_process regulation_of_biological_process reproduction reproductive_process response_to_stimulus	cell cell_part extracellular_region extracellular_region_part macromolecular_complex membrane-enclosed_lumen organelle organelle_part	binding catalytic_activity	DNA helicase OS=Gallus gallus GN=RUVBL1 PE=4 SV=1	50179.6	456	42.32	14	1.09648	0.484234
Q2VB19	biological_regulation cellular_component_organization_or_biogenesis cellular_process developmental_process establishment_of_localization localization metabolic_process multicellular_organismal_process negative_regulation_of_biological_process positive_regulation_of_biological_process regulation_of_biological_process reproduction reproductive_process response_to_stimulus	cell cell_part macromolecular_complex organelle	binding	Pumilio homolog 1 OS=Gallus gallus GN=PUM1 PE=2 SV=1	126676	1189	1.598	2	1.09648	0.662734
E1BXY4	biological_regulation cellular_component_organization_or_biogenesis cellular_process developmental_process establishment_of_localization localization locomotion metabolic_process multicellular_organismal_process negative_regulation_of_biological_process regulation_of_biological_process response_to_stimulus signaling	cell cell_part extracellular_region extracellular_region_part macromolecular_complex organelle organelle_part synapse synapse_part	binding catalytic_activity	Uncharacterized protein OS=Gallus gallus GN=DNM1 PE=3 SV=2	97272.4	865	3.815	2	1.09648	0.693038
Q5ZLI8	biological_adhesion biological_regulation cellular_component_organization_or_biogenesis cellular_process developmental_process establishment_of_localization growth immune_system_process localization metabolic_process multi-organism_process multicellular_organismal_process negative_regulation_of_biological_process positive_regulation_of_biological_process regulation_of_biological_process response_…	cell cell_part extracellular_region extracellular_region_part macromolecular_complex organelle	binding molecular_transducer_activity	Uncharacterized protein OS=Gallus gallus GN=RCJMB04_5p23 PE=2 SV=1	52624.2	471	9.342	3	1.08643	0.774278
F1NGJ3	biological_regulation cellular_component_organization_or_biogenesis cellular_process establishment_of_localization immune_system_process localization locomotion metabolic_process positive_regulation_of_biological_process regulation_of_biological_process response_to_stimulus signaling viral_reproduction	cell cell_part membrane-enclosed_lumen organelle organelle_part	binding catalytic_activity electron_carrier_activity enzyme_regulator_activity	Uncharacterized protein OS=Gallus gallus GN=GBF1 PE=4 SV=2	207872	1863	6.441	6	1.08643	0.332464
Q5ZHP4	biological_regulation cell_proliferation cellular_process developmental_process establishment_of_localization immune_system_process localization multicellular_organismal_process positive_regulation_of_biological_process regulation_of_biological_process	cell cell_part organelle	binding	Uncharacterized protein OS=Gallus gallus GN=TPD52 PE=2 SV=1	19859.8	184	22.83	3	1.08643	0.871372
E1C544	biological_regulation cellular_component_organization_or_biogenesis cellular_process establishment_of_localization immune_system_process localization metabolic_process multicellular_organismal_process negative_regulation_of_biological_process positive_regulation_of_biological_process regulation_of_biological_process response_to_stimulus signaling	cell cell_part extracellular_region extracellular_region_part membrane-enclosed_lumen organelle organelle_part	binding enzyme_regulator_activity	Uncharacterized protein OS=Gallus gallus GN=A2M PE=4 SV=2	164890	1483	2.967	3	1.08643	0.270038
Q5F3C3	biological_regulation cell_proliferation cellular_component_organization_or_biogenesis cellular_process death developmental_process growth immune_system_process localization locomotion metabolic_process multicellular_organismal_process negative_regulation_of_biological_process positive_regulation_of_biological_process regulation_of_biological_process response_to_stimulus signaling	cell cell_part extracellular_region extracellular_region_part macromolecular_complex membrane-enclosed_lumen organelle organelle_part	binding catalytic_activity enzyme_regulator_activity protein_binding_transcription_factor_activity	Uncharacterized protein OS=Gallus gallus GN=RCJMB04_21o24 PE=2 SV=1	34405.5	304	25.33	2	1.08643	0.827348
Q5ZIM6	biological_adhesion biological_regulation cellular_component_organization_or_biogenesis cellular_process death developmental_process metabolic_process multicellular_organismal_process negative_regulation_of_biological_process positive_regulation_of_biological_process regulation_of_biological_process response_to_stimulus signaling	cell cell_part membrane-enclosed_lumen organelle organelle_part	binding nucleic_acid_binding_transcription_factor_activity	Protein AATF OS=Gallus gallus GN=AATF PE=2 SV=1	65046.2	574	2.265	1	1.08643	0.86908
Q9DFZ3	biological_regulation cellular_process developmental_process localization locomotion metabolic_process multicellular_organismal_process negative_regulation_of_biological_process positive_regulation_of_biological_process regulation_of_biological_process response_to_stimulus signaling	cell cell_part organelle	binding	Protein Churchill OS=Gallus gallus GN=CHURC1 PE=3 SV=1	12496.1	112	44.64	3	1.08643	0.44932
F1P212	biological_regulation cellular_process metabolic_process regulation_of_biological_process response_to_stimulus	cell cell_part organelle organelle_part	binding catalytic_activity	Uncharacterized protein (Fragment) OS=Gallus gallus GN=TMX3 PE=4 SV=2	51713.9	455	5.934	2	1.08643	0.874201
F1NMD7	biological_regulation cellular_component_organization_or_biogenesis cellular_process establishment_of_localization localization metabolic_process positive_regulation_of_biological_process regulation_of_biological_process response_to_stimulus	cell cell_part macromolecular_complex membrane-enclosed_lumen organelle organelle_part	binding transporter_activity	Pre-mRNA-splicing factor RBM22 OS=Gallus gallus GN=RBM22 PE=4 SV=1	46775	420	11.19	3	1.08643	0.400873
Q5ZLF7	biological_regulation cellular_process establishment_of_localization localization multi-organism_process regulation_of_biological_process reproduction reproductive_process response_to_stimulus signaling viral_reproduction	cell cell_part extracellular_region extracellular_region_part macromolecular_complex membrane-enclosed_lumen organelle organelle_part	binding transporter_activity	Importin subunit alpha OS=Gallus gallus GN=RCJMB04_6g17 PE=2 SV=1	57854.3	521	24.38	4	1.08643	0.8706
F1NDV4	biological_regulation cellular_process metabolic_process multi-organism_process multicellular_organismal_process negative_regulation_of_biological_process positive_regulation_of_biological_process regulation_of_biological_process response_to_stimulus signaling	cell cell_part	binding catalytic_activity	Uncharacterized protein OS=Gallus gallus GN=IFIH1 PE=4 SV=2	125090	1103	7.072	7	1.08643	0.375581
B3STQ6	biological_regulation cellular_process metabolic_process negative_regulation_of_biological_process positive_regulation_of_biological_process regulation_of_biological_process response_to_stimulus signaling	cell cell_part macromolecular_complex membrane-enclosed_lumen organelle organelle_part	binding nucleic_acid_binding_transcription_factor_activity	Striatin-3 variant 1 (Fragment) OS=Gallus gallus PE=2 SV=1	21241.7	196	17.86	1	1.08643	0.872496
Q5ZIG7	biological_regulation cellular_process establishment_of_localization localization metabolic_process positive_regulation_of_biological_process regulation_of_biological_process response_to_stimulus	cell cell_part membrane-enclosed_lumen organelle organelle_part	binding catalytic_activity	Uncharacterized protein OS=Gallus gallus GN=RCJMB04_26g6 PE=2 SV=1	75595.3	683	11.42	5	1.08643	0.453857
F1NDB6	biological_regulation cellular_process developmental_process metabolic_process multicellular_organismal_process regulation_of_biological_process reproduction reproductive_process response_to_stimulus signaling	cell cell_part membrane-enclosed_lumen organelle organelle_part	binding	Uncharacterized protein OS=Gallus gallus GN=TLE3 PE=4 SV=2	76103.7	713	5.75	3	1.08643	0.413242
H9L003	biological_regulation cellular_component_organization_or_biogenesis cellular_process death developmental_process growth metabolic_process multicellular_organismal_process negative_regulation_of_biological_process positive_regulation_of_biological_process regulation_of_biological_process response_to_stimulus	cell cell_part membrane-enclosed_lumen organelle organelle_part	binding catalytic_activity	Uncharacterized protein OS=Gallus gallus GN=KDM2A PE=4 SV=2	133626	1168	4.024	4	1.08643	0.679359
Q5F3U4	biological_adhesion biological_regulation cellular_component_organization_or_biogenesis cellular_process death developmental_process establishment_of_localization immune_system_process localization locomotion metabolic_process multicellular_organismal_process negative_regulation_of_biological_process positive_regulation_of_biological_process regulation_of_biological_process response_to_stimulus s…	cell cell_part membrane-enclosed_lumen organelle organelle_part	binding catalytic_activity enzyme_regulator_activity	Uncharacterized protein OS=Gallus gallus GN=PDPK1 PE=2 SV=1	63067.2	556	11.15	4	1.07647	0.344231
Q5ZKJ8	biological_regulation cellular_process developmental_process immune_system_process metabolic_process multi-organism_process negative_regulation_of_biological_process positive_regulation_of_biological_process regulation_of_biological_process reproduction reproductive_process response_to_stimulus signaling viral_reproduction	cell cell_part membrane-enclosed_lumen organelle organelle_part	binding catalytic_activity	Uncharacterized protein OS=Gallus gallus GN=RCJMB04_10e24 PE=2 SV=1	78260.5	687	2.038	1	1.07647	0.884889
Q7ZT63	biological_regulation cellular_component_organization_or_biogenesis cellular_process death developmental_process immune_system_process locomotion metabolic_process multicellular_organismal_process negative_regulation_of_biological_process positive_regulation_of_biological_process regulation_of_biological_process response_to_stimulus signaling viral_reproduction	cell cell_part extracellular_region extracellular_region_part macromolecular_complex membrane-enclosed_lumen organelle organelle_part	binding catalytic_activity	Proteasome subunit beta type OS=Gallus gallus GN=cpsmb7 PE=2 SV=1	29875.8	277	11.91	3	1.07647	0.462767
F1P3Y9	biological_regulation cellular_component_organization_or_biogenesis cellular_process immune_system_process metabolic_process negative_regulation_of_biological_process positive_regulation_of_biological_process regulation_of_biological_process response_to_stimulus signaling	cell cell_part macromolecular_complex membrane-enclosed_lumen organelle organelle_part	binding catalytic_activity	Uncharacterized protein OS=Gallus gallus GN=AGO1 PE=3 SV=2	88896.2	782	7.801	1	1.07647	0.888476
Q5ZIL3	biological_regulation cellular_component_organization_or_biogenesis cellular_process death immune_system_process metabolic_process positive_regulation_of_biological_process regulation_of_biological_process response_to_stimulus signaling	cell cell_part extracellular_region extracellular_region_part organelle	binding catalytic_activity	Uncharacterized protein OS=Gallus gallus GN=RCJMB04_25e17 PE=2 SV=1	22434.4	200	39	5	1.07647	0.533645
Q5ZKF0	biological_regulation cellular_component_organization_or_biogenesis cellular_process death developmental_process establishment_of_localization immune_system_process localization metabolic_process multi-organism_process multicellular_organismal_process negative_regulation_of_biological_process positive_regulation_of_biological_process regulation_of_biological_process response_to_stimulus rhythmic_…	cell cell_part macromolecular_complex membrane-enclosed_lumen organelle organelle_part	binding catalytic_activity enzyme_regulator_activity	Uncharacterized protein OS=Gallus gallus GN=RCJMB04_11d15 PE=2 SV=1	18823.1	170	29.41	4	1.07647	0.617727
E1C8H0	biological_regulation cellular_component_organization_or_biogenesis cellular_process establishment_of_localization immune_system_process localization metabolic_process regulation_of_biological_process response_to_stimulus signaling	cell cell_part extracellular_region extracellular_region_part organelle	binding catalytic_activity enzyme_regulator_activity transporter_activity	Uncharacterized protein OS=Gallus gallus GN=RAB4A PE=3 SV=2	24363.4	218	34.4	5	1.07647	0.612135
E1BYL7	biological_regulation cell_proliferation cellular_component_organization_or_biogenesis cellular_process death developmental_process establishment_of_localization immune_system_process localization multicellular_organismal_process negative_regulation_of_biological_process positive_regulation_of_biological_process regulation_of_biological_process reproduction reproductive_process response_to_stimul…	cell cell_part organelle organelle_part	binding catalytic_activity	Tyrosine-protein kinase OS=Gallus gallus GN=BLK PE=3 SV=2	56530.2	499	7.014	2	1.07647	0.779091
E1C677	biological_regulation cellular_process immune_system_process metabolic_process multicellular_organismal_process positive_regulation_of_biological_process regulation_of_biological_process response_to_stimulus	cell cell_part extracellular_region organelle	binding catalytic_activity	Uncharacterized protein OS=Gallus gallus GN=Gga.18306 PE=4 SV=1	17282.1	152	43.42	6	1.07647	0.330498
F1NJM1	biological_regulation cellular_component_organization_or_biogenesis cellular_process developmental_process immune_system_process metabolic_process multicellular_organismal_process negative_regulation_of_biological_process regulation_of_biological_process reproduction reproductive_process	cell cell_part macromolecular_complex membrane-enclosed_lumen organelle organelle_part	binding catalytic_activity	tRNA (cytosine(34)-C(5))-methyltransferase OS=Gallus gallus GN=NSUN2 PE=4 SV=1	90579.9	793	7.818	4	1.07647	0.601474
F1NAH6	biological_regulation cellular_process death developmental_process immune_system_process metabolic_process multi-organism_process multicellular_organismal_process positive_regulation_of_biological_process regulation_of_biological_process response_to_stimulus	cell cell_part macromolecular_complex organelle organelle_part	binding catalytic_activity	Uncharacterized protein OS=Gallus gallus PE=4 SV=2	69273.8	617	7.131	3	1.07647	0.659865
O13268	biological_regulation cellular_component_organization_or_biogenesis cellular_process death developmental_process immune_system_process locomotion metabolic_process multicellular_organismal_process negative_regulation_of_biological_process positive_regulation_of_biological_process regulation_of_biological_process response_to_stimulus signaling viral_reproduction	cell cell_part extracellular_region extracellular_region_part macromolecular_complex membrane-enclosed_lumen organelle organelle_part	binding catalytic_activity	Proteasome subunit alpha type-7 OS=Gallus gallus GN=PSMA7 PE=2 SV=1	28071.9	249	49.8	2	1.07647	0.803459
E1BW97	biological_regulation cellular_component_organization_or_biogenesis cellular_process developmental_process establishment_of_localization immune_system_process localization multicellular_organismal_process pigmentation positive_regulation_of_biological_process regulation_of_biological_process response_to_stimulus signaling	cell cell_part macromolecular_complex organelle organelle_part	binding	AP-3 complex subunit beta OS=Gallus gallus GN=AP3B1 PE=3 SV=2	114046	1022	9.687	6	1.07647	0.237227
F1NLS6	biological_adhesion biological_regulation cell_proliferation cellular_component_organization_or_biogenesis cellular_process death developmental_process establishment_of_localization growth immune_system_process localization locomotion metabolic_process multicellular_organismal_process negative_regulation_of_biological_process positive_regulation_of_biological_process regulation_of_biological_proc…	cell cell_part membrane-enclosed_lumen organelle organelle_part	binding catalytic_activity molecular_transducer_activity	Focal adhesion kinase 1 OS=Gallus gallus GN=PTK2 PE=4 SV=2	118976	1051	5.519	4	1.07647	0.505251
F1NM39	biological_regulation cell_proliferation cellular_component_organization_or_biogenesis cellular_process developmental_process growth metabolic_process multi-organism_process multicellular_organismal_process negative_regulation_of_biological_process positive_regulation_of_biological_process regulation_of_biological_process response_to_stimulus rhythmic_process signaling	cell cell_part macromolecular_complex membrane-enclosed_lumen organelle organelle_part	binding catalytic_activity nucleic_acid_binding_transcription_factor_activity	Histone deacetylase OS=Gallus gallus GN=HDAC2 PE=3 SV=1	55303.8	488	24.18	6	1.07647	0.608931
Q8UVQ9	biological_adhesion biological_regulation cell_proliferation cellular_component_organization_or_biogenesis cellular_process developmental_process growth localization locomotion multicellular_organismal_process positive_regulation_of_biological_process regulation_of_biological_process response_to_stimulus signaling	cell cell_part extracellular_region extracellular_region_part macromolecular_complex	binding catalytic_activity molecular_transducer_activity	Neuropilin-2a2 receptor OS=Gallus gallus PE=2 SV=1	105044	936	6.731	5	1.07647	0.335089
E1BRS3	biological_regulation cell_proliferation cellular_process death metabolic_process negative_regulation_of_biological_process positive_regulation_of_biological_process regulation_of_biological_process response_to_stimulus signaling	cell cell_part extracellular_region extracellular_region_part membrane-enclosed_lumen organelle organelle_part	binding catalytic_activity	Uncharacterized protein (Fragment) OS=Gallus gallus PE=4 SV=2	50911.2	450	5.556	2	1.07647	0.990804
Q789A6	biological_adhesion biological_regulation cell_proliferation cellular_component_organization_or_biogenesis cellular_process developmental_process establishment_of_localization localization locomotion metabolic_process multicellular_organismal_process regulation_of_biological_process response_to_stimulus signaling	cell cell_part extracellular_region extracellular_region_part macromolecular_complex organelle organelle_part synapse	binding catalytic_activity	Nonmuscle myosin heavy chain OS=Gallus gallus GN=MYH10 PE=2 SV=1	229037	1976	16.65	10	1.07647	0.0630182
F1NWC5	biological_adhesion biological_regulation cellular_component_organization_or_biogenesis cellular_process developmental_process growth localization locomotion multicellular_organismal_process regulation_of_biological_process response_to_stimulus	cell cell_part macromolecular_complex	binding molecular_transducer_activity	Uncharacterized protein (Fragment) OS=Gallus gallus GN=Gga.18122 PE=4 SV=2	168311	1481	2.768	4	1.07647	0.760811
R9PXL8	biological_regulation cellular_component_organization_or_biogenesis cellular_process positive_regulation_of_biological_process regulation_of_biological_process response_to_stimulus signaling	cell cell_part macromolecular_complex organelle organelle_part	binding	CAP-Gly domain-containing linker protein 1 OS=Gallus gallus GN=CLIP1 PE=4 SV=1	160984	1433	3.838	4	1.07647	0.982456
E1C2U4	biological_regulation cellular_process metabolic_process multi-organism_process negative_regulation_of_biological_process regulation_of_biological_process response_to_stimulus	cell cell_part macromolecular_complex membrane-enclosed_lumen organelle organelle_part	binding catalytic_activity	Uncharacterized protein OS=Gallus gallus GN=MCM4 PE=3 SV=1	96883.2	859	5.239	3	1.07647	0.432749
F1N8G9	biological_regulation cellular_process metabolic_process regulation_of_biological_process response_to_stimulus signaling viral_reproduction	cell cell_part macromolecular_complex	binding	Uncharacterized protein OS=Gallus gallus GN=EIF4G3 PE=4 SV=2	176247	1600	4.062	1	1.07647	0.248685
E1BXS9	biological_regulation cellular_process developmental_process metabolic_process multicellular_organismal_process negative_regulation_of_biological_process positive_regulation_of_biological_process regulation_of_biological_process reproduction reproductive_process response_to_stimulus rhythmic_process signaling	cell cell_part macromolecular_complex organelle	binding enzyme_regulator_activity	Uncharacterized protein OS=Gallus gallus GN=EIF2B5 PE=4 SV=2	81179.7	710	1.127	1	1.07647	0.888243
R4GJS9	biological_regulation cellular_process death growth metabolic_process multicellular_organismal_process positive_regulation_of_biological_process regulation_of_biological_process response_to_stimulus signaling	cell cell_part extracellular_region extracellular_region_part macromolecular_complex membrane-enclosed_lumen organelle organelle_part	binding	DNA repair protein-complementing XP-A cells homolog OS=Gallus gallus GN=XPA PE=4 SV=1	31035.8	268	14.93	2	1.07647	0.902387
F1NB65	biological_regulation cellular_process metabolic_process multicellular_organismal_process positive_regulation_of_biological_process regulation_of_biological_process response_to_stimulus	cell cell_part extracellular_region extracellular_region_part membrane-enclosed_lumen organelle organelle_part	binding catalytic_activity	Uncharacterized protein OS=Gallus gallus GN=ALOX5 PE=3 SV=2	78464.3	674	6.231	3	1.07647	0.623322
F1NLH8	biological_regulation cellular_component_organization_or_biogenesis cellular_process metabolic_process negative_regulation_of_biological_process regulation_of_biological_process response_to_stimulus	cell cell_part	binding	Uncharacterized protein OS=Gallus gallus GN=DNAJA4 PE=3 SV=2	47993.5	428	13.79	5	1.07647	0.695638
F1N9R7	biological_regulation cellular_component_organization_or_biogenesis cellular_process developmental_process establishment_of_localization localization metabolic_process multicellular_organismal_process negative_regulation_of_biological_process pigmentation positive_regulation_of_biological_process regulation_of_biological_process response_to_stimulus signaling	cell cell_part extracellular_region extracellular_region_part organelle organelle_part	binding catalytic_activity	Uncharacterized protein OS=Gallus gallus GN=RAB7L1 PE=3 SV=2	23094	205	24.39	3	1.07647	0.980277
Q5ZM28	biological_regulation cellular_process developmental_process establishment_of_localization localization metabolic_process multicellular_organismal_process negative_regulation_of_biological_process positive_regulation_of_biological_process regulation_of_biological_process response_to_stimulus signaling	cell cell_part extracellular_region extracellular_region_part membrane-enclosed_lumen organelle organelle_part	binding catalytic_activity channel_regulator_activity	Uncharacterized protein OS=Gallus gallus GN=RCJMB04_3f15 PE=2 SV=1	21879.5	198	26.77	4	1.07647	0.14236
F1NWF7	cellular_process developmental_process metabolic_process multicellular_organismal_process reproduction reproductive_process response_to_stimulus	cell cell_part extracellular_region extracellular_region_part membrane-enclosed_lumen organelle organelle_part	binding catalytic_activity	Uncharacterized protein OS=Gallus gallus GN=ARSA PE=4 SV=2	54951	506	13.24	4	1.07647	0.784599
Q5ZJL4	biological_regulation cellular_component_organization_or_biogenesis cellular_process developmental_process establishment_of_localization immune_system_process localization metabolic_process multicellular_organismal_process negative_regulation_of_biological_process positive_regulation_of_biological_process regulation_of_biological_process response_to_stimulus signaling	cell cell_part extracellular_region extracellular_region_part macromolecular_complex membrane-enclosed_lumen organelle organelle_part	binding catalytic_activity enzyme_regulator_activity molecular_transducer_activity	Polyribonucleotide 5'-hydroxyl-kinase Clp1 OS=Gallus gallus GN=CLP1 PE=2 SV=2	47593.2	425	7.059	3	1.0666	0.939345
Q5ZHQ8	biological_regulation cellular_process developmental_process immune_system_process metabolic_process multicellular_organismal_process positive_regulation_of_biological_process regulation_of_biological_process reproduction reproductive_process response_to_stimulus viral_reproduction	cell cell_part membrane-enclosed_lumen organelle organelle_part	binding	Uncharacterized protein OS=Gallus gallus GN=RCJMB04_34f23 PE=2 SV=1	33983.3	304	31.58	8	1.0666	0.299168
E1BVM2	biological_regulation cell_proliferation cellular_component_organization_or_biogenesis cellular_process death developmental_process immune_system_process localization locomotion metabolic_process multicellular_organismal_process negative_regulation_of_biological_process positive_regulation_of_biological_process regulation_of_biological_process response_to_stimulus signaling	cell cell_part macromolecular_complex organelle synapse	binding enzyme_regulator_activity molecular_transducer_activity	Uncharacterized protein OS=Gallus gallus GN=RAPGEF2 PE=4 SV=2	183814	1638	18.25	17	1.0666	0.181882
E1C040	cellular_process developmental_process immune_system_process metabolic_process multicellular_organismal_process		binding catalytic_activity	Uncharacterized protein OS=Gallus gallus GN=HECTD1 PE=4 SV=2	284960	2570	3.58	5	1.0666	0.257015
F1NW50	biological_regulation cellular_component_organization_or_biogenesis cellular_process developmental_process establishment_of_localization immune_system_process localization metabolic_process multi-organism_process multicellular_organismal_process pigmentation positive_regulation_of_biological_process regulation_of_biological_process response_to_stimulus signaling viral_reproduction	cell cell_part extracellular_region extracellular_region_part macromolecular_complex organelle organelle_part	binding catalytic_activity enzyme_regulator_activity transporter_activity	Uncharacterized protein OS=Gallus gallus GN=ATP6V1H PE=4 SV=2	48869.5	423	15.6	4	1.0666	0.672192
F1N8H4	biological_adhesion biological_regulation cellular_component_organization_or_biogenesis cellular_process establishment_of_localization immune_system_process localization locomotion regulation_of_biological_process response_to_stimulus signaling	cell cell_part organelle organelle_part	binding	Uncharacterized protein OS=Gallus gallus GN=PSTPIP1 PE=4 SV=2	47065.6	406	8.867	3	1.0666	0.485474
Q197X2	biological_regulation cellular_component_organization_or_biogenesis cellular_process developmental_process establishment_of_localization immune_system_process localization locomotion metabolic_process multi-organism_process multicellular_organismal_process positive_regulation_of_biological_process regulation_of_biological_process reproduction reproductive_process response_to_stimulus signaling	cell cell_part extracellular_region extracellular_region_part macromolecular_complex membrane-enclosed_lumen organelle organelle_part	binding transporter_activity	Apolipoprotein B OS=Gallus gallus GN=APOB PE=2 SV=1	523360	4631	1.339	4	1.0666	0.459224
F1P3Q8	biological_regulation cellular_component_organization_or_biogenesis cellular_process developmental_process immune_system_process metabolic_process multi-organism_process multicellular_organismal_process regulation_of_biological_process response_to_stimulus	cell cell_part macromolecular_complex membrane-enclosed_lumen organelle organelle_part	binding	Uncharacterized protein OS=Gallus gallus GN=CRNKL1 PE=4 SV=2	83171.1	686	9.329	5	1.0666	0.886871
E1BQR9	biological_regulation cellular_process death developmental_process immune_system_process metabolic_process multicellular_organismal_process positive_regulation_of_biological_process regulation_of_biological_process response_to_stimulus signaling	cell cell_part macromolecular_complex membrane-enclosed_lumen organelle organelle_part	binding catalytic_activity	Uncharacterized protein OS=Gallus gallus GN=POLB PE=4 SV=1	38530.8	336	6.548	2	1.0666	0.854028
Q5F450	biological_regulation cellular_component_organization_or_biogenesis cellular_process developmental_process immune_system_process metabolic_process multicellular_organismal_process positive_regulation_of_biological_process regulation_of_biological_process response_to_stimulus	cell cell_part extracellular_region extracellular_region_part macromolecular_complex organelle organelle_part	binding catalytic_activity	PAB-dependent poly(A)-specific ribonuclease subunit PAN2 OS=Gallus gallus GN=PAN2 PE=2 SV=1	134862	1197	2.423	2	1.0666	0.498335
Q9BD54	biological_regulation cell_proliferation cellular_component_organization_or_biogenesis cellular_process death developmental_process establishment_of_localization immune_system_process localization locomotion metabolic_process multicellular_organismal_process negative_regulation_of_biological_process positive_regulation_of_biological_process regulation_of_biological_process response_to_stimulus si…	cell cell_part extracellular_region extracellular_region_part macromolecular_complex organelle organelle_part	binding molecular_transducer_activity	MHC class II-associated invariant chain (Fragment) OS=Gallus gallus GN=CD74 PE=2 SV=2	31922.6	288	14.93	3	1.0666	0.901497
F1NAY3	biological_regulation cell_proliferation cellular_component_organization_or_biogenesis cellular_process death developmental_process establishment_of_localization immune_system_process localization metabolic_process multicellular_organismal_process negative_regulation_of_biological_process positive_regulation_of_biological_process regulation_of_biological_process response_to_stimulus signaling vir…	cell cell_part macromolecular_complex membrane-enclosed_lumen organelle organelle_part	binding nucleic_acid_binding_transcription_factor_activity protein_binding_transcription_factor_activity	Retinoblastoma-associated protein OS=Gallus gallus GN=RB1 PE=4 SV=2	103858	915	2.295	1	1.0666	0.890707
Q5ZMB9	biological_adhesion biological_regulation cell_proliferation cellular_component_organization_or_biogenesis cellular_process death developmental_process establishment_of_localization immune_system_process localization locomotion metabolic_process multi-organism_process multicellular_organismal_process negative_regulation_of_biological_process positive_regulation_of_biological_process regulation_of…	cell cell_part extracellular_region extracellular_region_part macromolecular_complex membrane-enclosed_lumen organelle organelle_part synapse synapse_part	binding catalytic_activity	Tyrosine-protein kinase OS=Gallus gallus GN=LYN PE=2 SV=1	56202	492	29.67	11	1.0666	0.196101
E1BVI6	biological_regulation cellular_process developmental_process immune_system_process metabolic_process multicellular_organismal_process negative_regulation_of_biological_process regulation_of_biological_process response_to_stimulus signaling	cell cell_part	binding enzyme_regulator_activity	Uncharacterized protein OS=Gallus gallus GN=RHOH PE=3 SV=1	21437.3	191	5.759	1	1.0666	0.901693
F1N903	biological_regulation cellular_component_organization_or_biogenesis cellular_process death developmental_process immune_system_process locomotion metabolic_process multicellular_organismal_process negative_regulation_of_biological_process positive_regulation_of_biological_process regulation_of_biological_process response_to_stimulus signaling viral_reproduction	cell cell_part extracellular_region extracellular_region_part macromolecular_complex membrane-enclosed_lumen organelle organelle_part	binding catalytic_activity	Uncharacterized protein OS=Gallus gallus GN=PSMD6 PE=4 SV=2	45577.1	389	19.54	6	1.0666	0.599918
E1BTA0	biological_regulation cell_proliferation cellular_process developmental_process establishment_of_localization localization metabolic_process multi-organism_process multicellular_organismal_process negative_regulation_of_biological_process positive_regulation_of_biological_process regulation_of_biological_process reproduction reproductive_process response_to_stimulus signaling	cell cell_part extracellular_region extracellular_region_part organelle synapse synapse_part	binding catalytic_activity	Uncharacterized protein OS=Gallus gallus GN=COMT PE=4 SV=1	29787.8	262	11.07	2	1.0666	0.720004
R4GMA6	biological_regulation cell_proliferation cellular_component_organization_or_biogenesis cellular_process developmental_process establishment_of_localization localization locomotion metabolic_process multi-organism_process multicellular_organismal_process positive_regulation_of_biological_process regulation_of_biological_process response_to_stimulus signaling	cell cell_part extracellular_region extracellular_region_part organelle organelle_part	binding catalytic_activity	Uncharacterized protein (Fragment) OS=Gallus gallus GN=LOC100859599 PE=3 SV=1	22137.2	199	51.76	5	1.0666	0.508583
E1BUC1	biological_regulation cell_proliferation cellular_component_organization_or_biogenesis cellular_process metabolic_process negative_regulation_of_biological_process regulation_of_biological_process response_to_stimulus signaling viral_reproduction	cell cell_part membrane-enclosed_lumen organelle organelle_part	binding protein_binding_transcription_factor_activity	Uncharacterized protein OS=Gallus gallus GN=ZMYND11 PE=4 SV=2	72528.3	617	2.755	1	1.0666	0.896836
E1C5N0	biological_adhesion biological_regulation cellular_component_organization_or_biogenesis cellular_process establishment_of_localization localization multicellular_organismal_process negative_regulation_of_biological_process regulation_of_biological_process response_to_stimulus signaling	cell cell_part synapse synapse_part	binding molecular_transducer_activity	Uncharacterized protein OS=Gallus gallus GN=PPFIA1 PE=4 SV=2	140627	1240	0.9677	1	1.0666	0.934522
A0MQ49	biological_regulation cellular_process developmental_process establishment_of_localization localization metabolic_process multicellular_organismal_process regulation_of_biological_process response_to_stimulus signaling	cell cell_part organelle	binding	Selenoprotein T OS=Gallus gallus GN=SELT PE=3 SV=1	15876.5	137	9.489	1	1.0666	0.897309
Q98UJ7	cellular_process metabolic_process response_to_stimulus	cell cell_part macromolecular_complex membrane-enclosed_lumen organelle organelle_part	binding catalytic_activity	Branched-chain alpha-keto acid dehydrogenase E1-beta subunit OS=Gallus gallus PE=2 SV=1	42745	392	8.418	2	1.0666	0.940968
F1NBD0	biological_regulation cellular_process metabolic_process negative_regulation_of_biological_process regulation_of_biological_process response_to_stimulus signaling	cell cell_part extracellular_region extracellular_region_part macromolecular_complex organelle organelle_part	binding	Uncharacterized protein OS=Gallus gallus GN=ERLIN2 PE=4 SV=2	38216.6	342	10.53	3	1.0666	0.865007
E1C8P2	cellular_process developmental_process metabolic_process multicellular_organismal_process response_to_stimulus	cell cell_part macromolecular_complex	binding catalytic_activity	Uncharacterized protein OS=Gallus gallus GN=PAPSS1 PE=3 SV=1	70805.6	624	8.814	5	1.0666	0.616736
F1NU18	biological_regulation cellular_component_organization_or_biogenesis cellular_process developmental_process growth metabolic_process negative_regulation_of_biological_process positive_regulation_of_biological_process regulation_of_biological_process response_to_stimulus	cell cell_part macromolecular_complex membrane-enclosed_lumen organelle organelle_part	binding catalytic_activity	Uncharacterized protein OS=Gallus gallus GN=PNPT1 PE=4 SV=2	86953.5	800	12.25	6	1.0666	0.75808
R4GMD9	biological_regulation cellular_process metabolic_process regulation_of_biological_process response_to_stimulus signaling	cell cell_part extracellular_region extracellular_region_part organelle	antioxidant_activity binding catalytic_activity	Uncharacterized protein OS=Gallus gallus GN=TXNDC17 PE=4 SV=1	14228.1	122	45.9	5	1.0666	0.672326
E1BZ79	biological_regulation cellular_process metabolic_process negative_regulation_of_biological_process regulation_of_biological_process response_to_stimulus	cell cell_part extracellular_region extracellular_region_part organelle	binding catalytic_activity	Uncharacterized protein (Fragment) OS=Gallus gallus GN=MVK PE=3 SV=2	34915	329	10.03	2	1.0666	0.795818
Q5F3Q3	biological_regulation cellular_process developmental_process establishment_of_localization localization metabolic_process multicellular_organismal_process positive_regulation_of_biological_process regulation_of_biological_process response_to_stimulus	cell cell_part extracellular_region extracellular_region_part organelle organelle_part	binding catalytic_activity	Uncharacterized protein OS=Gallus gallus GN=RCJMB04_10b17 PE=2 SV=1	59230.2	540	10.19	6	1.0666	0.918604
Q5F3W6	biological_regulation cellular_process developmental_process establishment_of_localization localization metabolic_process multicellular_organismal_process negative_regulation_of_biological_process regulation_of_biological_process response_to_stimulus signaling	cell cell_part extracellular_region extracellular_region_part organelle organelle_part	binding catalytic_activity enzyme_regulator_activity	14-3-3 protein gamma OS=Gallus gallus GN=YWHAG PE=1 SV=1	28230.3	247	24.29	2	1.0666	0.382665
R4GIZ6	biological_regulation cellular_process death developmental_process metabolic_process multicellular_organismal_process negative_regulation_of_biological_process positive_regulation_of_biological_process regulation_of_biological_process response_to_stimulus	cell cell_part organelle organelle_part	binding catalytic_activity	Uncharacterized protein OS=Gallus gallus GN=C1H12ORF5 PE=4 SV=1	30906.1	280	4.643	1	1.0666	0.901261
R4GJ94	biological_regulation cellular_component_organization_or_biogenesis cellular_process death developmental_process establishment_of_localization localization metabolic_process multicellular_organismal_process negative_regulation_of_biological_process positive_regulation_of_biological_process regulation_of_biological_process response_to_stimulus	cell cell_part membrane-enclosed_lumen organelle organelle_part	binding catalytic_activity	Dynamin-like 120 kDa protein, mitochondrial OS=Gallus gallus GN=OPA1 PE=4 SV=1	115807	996	13.35	10	1.0666	0.339524
F1NPK2	biological_regulation cellular_component_organization_or_biogenesis cellular_process negative_regulation_of_biological_process regulation_of_biological_process response_to_stimulus signaling	cell cell_part macromolecular_complex organelle organelle_part	binding	Uncharacterized protein OS=Gallus gallus GN=KNTC1 PE=4 SV=2	254272	2231	0.5379	1	1.0666	0.895118
Q5ZKJ9	biological_regulation cellular_process establishment_of_localization localization metabolic_process regulation_of_biological_process response_to_stimulus signaling	cell cell_part extracellular_region extracellular_region_part macromolecular_complex organelle organelle_part	binding catalytic_activity transporter_activity	Uncharacterized protein OS=Gallus gallus GN=ATP6V1E1 PE=2 SV=1	26118.1	226	15.93	4	1.0666	0.961856
Q0KKP5	cellular_process metabolic_process response_to_stimulus	cell cell_part organelle organelle_part	binding catalytic_activity	Lanosterol 14alpha-demethylase OS=Gallus gallus GN=CYP51 PE=2 SV=1	53799.4	472	1.695	1	1.0666	0.718019
Q5ZM36	biological_regulation cellular_component_organization_or_biogenesis cellular_process developmental_process establishment_of_localization localization metabolic_process multicellular_organismal_process positive_regulation_of_biological_process regulation_of_biological_process response_to_stimulus signaling	cell cell_part macromolecular_complex membrane-enclosed_lumen organelle organelle_part	binding catalytic_activity	Eukaryotic initiation factor 4A-III OS=Gallus gallus GN=EIF4A3 PE=2 SV=1	46815.5	412	30.58	10	1.0666	0.364653
E1C6M6	biological_regulation cellular_component_organization_or_biogenesis cellular_process developmental_process metabolic_process multi-organism_process multicellular_organismal_process positive_regulation_of_biological_process regulation_of_biological_process response_to_stimulus	cell cell_part membrane-enclosed_lumen organelle organelle_part	binding catalytic_activity	Uncharacterized protein (Fragment) OS=Gallus gallus GN=LOC423693 PE=4 SV=2	54148.1	497	14.49	3	1.0666	0.669102
F1NZM2	biological_regulation cellular_process establishment_of_localization localization multicellular_organismal_process negative_regulation_of_biological_process regulation_of_biological_process response_to_stimulus signaling	cell cell_part organelle organelle_part	binding	Uncharacterized protein (Fragment) OS=Gallus gallus PE=4 SV=2	132968	1230	17.15	13	1.0666	0.735161
F1P4Y3	biological_regulation cell_proliferation cellular_component_organization_or_biogenesis cellular_process developmental_process growth immune_system_process metabolic_process multicellular_organismal_process negative_regulation_of_biological_process positive_regulation_of_biological_process regulation_of_biological_process response_to_stimulus signaling	cell cell_part macromolecular_complex membrane-enclosed_lumen organelle organelle_part	binding catalytic_activity enzyme_regulator_activity	Serine/threonine-protein kinase 4 OS=Gallus gallus GN=STK4 PE=4 SV=1	55396.3	486	32.51	8	1.05682	0.872836
E1BX03	biological_regulation cell_proliferation cellular_component_organization_or_biogenesis cellular_process developmental_process growth immune_system_process metabolic_process multicellular_organismal_process positive_regulation_of_biological_process regulation_of_biological_process	cell cell_part membrane-enclosed_lumen organelle organelle_part	binding	Uncharacterized protein OS=Gallus gallus GN=FUBP1 PE=4 SV=2	55274	520	23.08	1	1.05682	0.914208
F1NSQ9	biological_regulation cellular_process developmental_process immune_system_process metabolic_process multicellular_organismal_process positive_regulation_of_biological_process regulation_of_biological_process response_to_stimulus signaling	cell cell_part membrane-enclosed_lumen organelle organelle_part	binding nucleic_acid_binding_transcription_factor_activity	Uncharacterized protein (Fragment) OS=Gallus gallus GN=NFATC3 PE=4 SV=2	113890	1054	1.518	1	1.05682	0.910079
E1C006	biological_regulation cellular_component_organization_or_biogenesis cellular_process death developmental_process immune_system_process locomotion metabolic_process multi-organism_process multicellular_organismal_process negative_regulation_of_biological_process positive_regulation_of_biological_process regulation_of_biological_process response_to_stimulus signaling viral_reproduction	cell cell_part extracellular_region extracellular_region_part macromolecular_complex membrane-enclosed_lumen organelle organelle_part	binding catalytic_activity	Proteasome subunit alpha type OS=Gallus gallus GN=PSMA2 PE=3 SV=1	25919.5	234	44.87	7	1.05682	0.517017
A5HUK4	biological_regulation cellular_component_organization_or_biogenesis cellular_process establishment_of_localization immune_system_process localization metabolic_process multicellular_organismal_process negative_regulation_of_biological_process positive_regulation_of_biological_process regulation_of_biological_process response_to_stimulus	cell cell_part membrane-enclosed_lumen organelle organelle_part	binding catalytic_activity	Tripartite motif protein 27 OS=Gallus gallus GN=TRIM27.1 PE=4 SV=1	56345.9	495	8.889	3	1.05682	0.521495
F1NMS0	biological_regulation cell_proliferation cellular_component_organization_or_biogenesis cellular_process death developmental_process establishment_of_localization growth immune_system_process localization locomotion metabolic_process multi-organism_process multicellular_organismal_process negative_regulation_of_biological_process positive_regulation_of_biological_process regulation_of_biological_p…	cell cell_part macromolecular_complex membrane-enclosed_lumen organelle organelle_part	binding catalytic_activity enzyme_regulator_activity	Uncharacterized protein OS=Gallus gallus GN=AKT1 PE=4 SV=1	55795.3	480	18.96	5	1.05682	0.93626
E1C1S5	biological_regulation cellular_component_organization_or_biogenesis cellular_process developmental_process establishment_of_localization immune_system_process localization metabolic_process multicellular_organismal_process negative_regulation_of_biological_process positive_regulation_of_biological_process regulation_of_biological_process response_to_stimulus viral_reproduction	cell cell_part organelle	binding nucleic_acid_binding_transcription_factor_activity	Uncharacterized protein OS=Gallus gallus GN=SUPT6H PE=4 SV=2	199485	1728	11.86	16	1.05682	0.237613
Q04861	biological_regulation cellular_process death developmental_process establishment_of_localization immune_system_process localization metabolic_process multi-organism_process multicellular_organismal_process negative_regulation_of_biological_process positive_regulation_of_biological_process regulation_of_biological_process response_to_stimulus signaling	cell cell_part macromolecular_complex membrane-enclosed_lumen organelle organelle_part	binding	Nuclear factor NF-kappa-B p105 subunit OS=Gallus gallus GN=NFKB1 PE=2 SV=2	107991	983	10.17	7	1.05682	0.215604
F1P3J2	immune_system_process multi-organism_process response_to_stimulus	cell cell_part organelle	binding	Uncharacterized protein OS=Gallus gallus GN=IFIT5 PE=4 SV=2	56331.7	479	16.7	6	1.05682	0.845167
P16236	biological_regulation cellular_component_organization_or_biogenesis cellular_process death immune_system_process metabolic_process multicellular_organismal_process negative_regulation_of_biological_process positive_regulation_of_biological_process regulation_of_biological_process response_to_stimulus signaling	cell cell_part macromolecular_complex membrane-enclosed_lumen organelle organelle_part	binding	Proto-oncogene c-Rel OS=Gallus gallus GN=REL PE=1 SV=2	66846.5	598	7.525	4	1.05682	0.339794
F4ZCJ4	biological_regulation cell_proliferation cellular_component_organization_or_biogenesis cellular_process immune_system_process positive_regulation_of_biological_process regulation_of_biological_process	cell cell_part macromolecular_complex organelle	binding	MHC class II antigen (Fragment) OS=Gallus gallus GN=B-DMB2 PE=2 SV=1	21182	193	7.254	1	1.05682	0.904301
F1NRT5	cellular_process developmental_process immune_system_process metabolic_process multicellular_organismal_process	cell cell_part organelle	catalytic_activity	Uncharacterized protein OS=Gallus gallus GN=ACP6 PE=4 SV=2	46821.3	415	4.337	2	1.05682	0.846679
H9L139	biological_regulation cellular_component_organization_or_biogenesis cellular_process developmental_process growth immune_system_process localization locomotion metabolic_process multicellular_organismal_process negative_regulation_of_biological_process positive_regulation_of_biological_process regulation_of_biological_process response_to_stimulus signaling	cell cell_part extracellular_region extracellular_region_part macromolecular_complex organelle organelle_part	binding enzyme_regulator_activity structural_molecule_activity	Uncharacterized protein (Fragment) OS=Gallus gallus GN=LAMTOR2 PE=4 SV=2	11002.4	101	26.73	2	1.05682	0.977529
E1C4L3	biological_regulation cell_proliferation cellular_component_organization_or_biogenesis cellular_process death developmental_process establishment_of_localization growth immune_system_process localization locomotion metabolic_process multi-organism_process multicellular_organismal_process positive_regulation_of_biological_process regulation_of_biological_process response_to_stimulus signaling	cell cell_part extracellular_region extracellular_region_part membrane-enclosed_lumen organelle organelle_part	binding catalytic_activity molecular_transducer_activity	Uncharacterized protein OS=Gallus gallus GN=SPR PE=4 SV=1	28838.6	268	11.19	2	1.05682	0.642782
Q9W7P7	biological_regulation cellular_component_organization_or_biogenesis cellular_process death immune_system_process localization locomotion metabolic_process multicellular_organismal_process negative_regulation_of_biological_process positive_regulation_of_biological_process regulation_of_biological_process response_to_stimulus signaling viral_reproduction	cell cell_part extracellular_region extracellular_region_part membrane-enclosed_lumen organelle organelle_part	binding protein_binding_transcription_factor_activity	p32 subunit of splicing factor SF2 (Fragment) OS=Gallus gallus GN=SF2 PE=2 SV=1	23682.9	207	25.6	3	1.05682	0.999115
E1BQ95	biological_adhesion cellular_process immune_system_process metabolic_process response_to_stimulus	cell cell_part	binding	Uncharacterized protein OS=Gallus gallus GN=CD93 PE=4 SV=2	58828.2	556	4.856	2	1.05682	0.938664
E1C2T7	biological_regulation cell_killing cell_proliferation cellular_component_organization_or_biogenesis cellular_process death developmental_process establishment_of_localization growth immune_system_process localization locomotion metabolic_process multi-organism_process multicellular_organismal_process negative_regulation_of_biological_process positive_regulation_of_biological_process regulation_of…	cell cell_part macromolecular_complex membrane-enclosed_lumen organelle organelle_part	binding catalytic_activity	Serine/threonine-protein phosphatase OS=Gallus gallus GN=PPP3CB PE=3 SV=2	58631.3	520	10	2	1.05682	0.602157
F1NHX1	biological_regulation cellular_process developmental_process establishment_of_localization immune_system_process localization locomotion metabolic_process multi-organism_process multicellular_organismal_process positive_regulation_of_biological_process regulation_of_biological_process response_to_stimulus signaling	cell cell_part macromolecular_complex organelle	binding catalytic_activity	Uncharacterized protein OS=Gallus gallus GN=PIK3CD PE=4 SV=1	120245	1046	14.05	11	1.05682	0.750543
Q9TP78	immune_system_process response_to_stimulus	cell cell_part macromolecular_complex		MHC Class II beta 1 and 2 domains (Fragment) OS=Gallus gallus GN=B-LB15 minor PE=4 SV=1	21347.7	183	29.51	1	1.05682	0.984157
F1NPE8	biological_regulation cellular_component_organization_or_biogenesis cellular_process developmental_process immune_system_process locomotion metabolic_process multicellular_organismal_process positive_regulation_of_biological_process regulation_of_biological_process response_to_stimulus signaling	cell cell_part extracellular_region extracellular_region_part macromolecular_complex organelle	binding catalytic_activity molecular_transducer_activity	Receptor-type tyrosine-protein phosphatase OS=Gallus gallus GN=PTPRA PE=1 SV=1	90623.4	808	13.74	10	1.05682	0.545443
E1C9A0	cell_proliferation cellular_component_organization_or_biogenesis cellular_process developmental_process metabolic_process multicellular_organismal_process	cell cell_part macromolecular_complex membrane-enclosed_lumen organelle organelle_part	binding	Uncharacterized protein (Fragment) OS=Gallus gallus GN=NASP PE=4 SV=2	80215.1	736	2.31	1	1.05682	0.893907
Q5ZMV6	cell_proliferation cellular_process developmental_process metabolic_process response_to_stimulus	cell cell_part membrane-enclosed_lumen organelle organelle_part	binding catalytic_activity	Uncharacterized protein OS=Gallus gallus GN=DTYMK PE=2 SV=1	16936.2	170	6.471	1	1.05682	0.903251
Q90YH9	biological_regulation cell_proliferation cellular_process negative_regulation_of_biological_process regulation_of_biological_process	cell cell_part macromolecular_complex organelle	binding	Testin OS=Gallus gallus GN=TES PE=2 SV=1	47983	422	24.88	8	1.05682	0.620347
R4GK07	biological_regulation cell_proliferation cellular_process metabolic_process positive_regulation_of_biological_process regulation_of_biological_process	cell cell_part macromolecular_complex organelle organelle_part	binding nucleic_acid_binding_transcription_factor_activity	Probable cytosolic iron-sulfur protein assembly protein CIAO1 OS=Gallus gallus GN=CIAO1 PE=3 SV=1	40485.7	369	6.775	2	1.05682	0.727839
H9KZC8	biological_regulation cell_proliferation cellular_component_organization_or_biogenesis cellular_process death developmental_process metabolic_process negative_regulation_of_biological_process positive_regulation_of_biological_process regulation_of_biological_process	cell cell_part extracellular_region extracellular_region_part macromolecular_complex membrane-enclosed_lumen organelle organelle_part	binding catalytic_activity nucleic_acid_binding_transcription_factor_activity	Uncharacterized protein OS=Gallus gallus GN=PA2G4 PE=4 SV=2	38140.3	340	32.65	9	1.05682	0.926326
Q9PW30	biological_regulation cell_proliferation cellular_component_organization_or_biogenesis cellular_process developmental_process localization locomotion multicellular_organismal_process negative_regulation_of_biological_process positive_regulation_of_biological_process regulation_of_biological_process response_to_stimulus signaling	cell cell_part organelle	binding	NUMB OS=Gallus gallus PE=2 SV=1	63271.8	582	18.38	9	1.05682	0.470789
F1P3B8	biological_regulation cell_proliferation cellular_component_organization_or_biogenesis cellular_process negative_regulation_of_biological_process regulation_of_biological_process	cell cell_part membrane-enclosed_lumen organelle organelle_part	binding	Sister chromatid cohesion protein PDS5 homolog B OS=Gallus gallus GN=PDS5B PE=4 SV=1	164746	1446	17.77	17	1.05682	0.887805
H9KZU2	biological_regulation cellular_component_organization_or_biogenesis cellular_process developmental_process locomotion metabolic_process multicellular_organismal_process negative_regulation_of_biological_process positive_regulation_of_biological_process regulation_of_biological_process response_to_stimulus signaling	cell cell_part organelle	binding enzyme_regulator_activity protein_binding_transcription_factor_activity	Uncharacterized protein OS=Gallus gallus GN=ARHGAP35 PE=4 SV=2	179863	1613	0.744	1	1.05682	0.909359
F1NL59	biological_regulation cellular_process death developmental_process metabolic_process multi-organism_process positive_regulation_of_biological_process regulation_of_biological_process response_to_stimulus	cell cell_part organelle	binding catalytic_activity	Caspase OS=Gallus gallus PE=3 SV=2	50041.7	450	5.778	2	1.05682	0.848316
Q08392	cellular_process developmental_process metabolic_process response_to_stimulus	cell cell_part extracellular_region extracellular_region_part organelle organelle_part	binding catalytic_activity	Glutathione S-transferase OS=Gallus gallus PE=2 SV=1	25298.3	221	35.75	2	1.05682	0.906807
Q5F3J7	biological_regulation cellular_component_organization_or_biogenesis cellular_process localization regulation_of_biological_process response_to_stimulus signaling	cell cell_part	binding enzyme_regulator_activity	Uncharacterized protein OS=Gallus gallus GN=RCJMB04_15e12 PE=2 SV=1	166275	1491	4.158	4	1.05682	0.512613
R4GJ79	cellular_process metabolic_process response_to_stimulus	cell cell_part extracellular_region extracellular_region_part organelle	binding catalytic_activity	Uncharacterized protein (Fragment) OS=Gallus gallus GN=PMVK PE=4 SV=1	16658.4	147	16.33	2	1.05682	0.707773
E1C6X2	biological_regulation cellular_process establishment_of_localization localization metabolic_process regulation_of_biological_process response_to_stimulus signaling	cell cell_part macromolecular_complex organelle organelle_part	binding	Uncharacterized protein OS=Gallus gallus GN=SEL1L PE=4 SV=1	88375	791	3.666	2	1.05682	0.737272
F1NS24	biological_regulation cellular_process localization positive_regulation_of_biological_process regulation_of_biological_process response_to_stimulus signaling	cell cell_part membrane-enclosed_lumen organelle organelle_part		Uncharacterized protein OS=Gallus gallus GN=MIOS PE=4 SV=2	98313	877	5.473	4	1.05682	0.756717
Q5ZJS7	biological_regulation cellular_process establishment_of_localization localization metabolic_process multi-organism_process regulation_of_biological_process response_to_stimulus	cell cell_part extracellular_region extracellular_region_part organelle	binding	Uncharacterized protein OS=Gallus gallus GN=RCJMB04_16b3 PE=2 SV=1	16219.8	148	37.84	4	1.05682	0.356582
Q5ZMD6	biological_regulation cellular_process developmental_process metabolic_process multicellular_organismal_process negative_regulation_of_biological_process positive_regulation_of_biological_process regulation_of_biological_process response_to_stimulus	cell cell_part extracellular_region extracellular_region_part macromolecular_complex membrane-enclosed_lumen organelle organelle_part	binding	Histone H2A.Z OS=Gallus gallus GN=H2AFZ PE=1 SV=3	13582.7	128	31.25	2	1.05682	0.607942
Q90W83	biological_regulation cellular_process metabolic_process multicellular_organismal_process regulation_of_biological_process response_to_stimulus signaling	cell cell_part extracellular_region extracellular_region_part organelle	binding catalytic_activity	Aldo-keto reductase OS=Gallus gallus GN=akr PE=2 SV=1	36472.1	317	29.02	5	1.05682	0.643372
R4GHI6	biological_regulation cellular_process metabolic_process negative_regulation_of_biological_process positive_regulation_of_biological_process regulation_of_biological_process response_to_stimulus rhythmic_process	cell cell_part extracellular_region extracellular_region_part macromolecular_complex membrane-enclosed_lumen organelle organelle_part virion virion_part	binding	Uncharacterized protein OS=Gallus gallus PE=4 SV=1	23046.9	205	47.8	7	1.05682	0.545166
F1NY56	biological_regulation cellular_process metabolic_process multicellular_organismal_process regulation_of_biological_process response_to_stimulus signaling	cell cell_part membrane-enclosed_lumen organelle organelle_part	binding catalytic_activity	Diacylglycerol kinase OS=Gallus gallus GN=DGKQ PE=3 SV=2	100491	904	1.438	1	1.05682	0.82681
E1BQC2	biological_regulation establishment_of_localization localization multi-organism_process response_to_stimulus	extracellular_region extracellular_region_part	binding	Ovotransferrin OS=Gallus gallus GN=TF PE=3 SV=2	77817.9	705	29.65	1	1.05682	0.971149
E1C6A9	biological_regulation cellular_process metabolic_process negative_regulation_of_biological_process regulation_of_biological_process response_to_stimulus signaling	cell cell_part macromolecular_complex membrane-enclosed_lumen organelle organelle_part	binding	Uncharacterized protein OS=Gallus gallus GN=CDC5L PE=4 SV=2	92380.1	806	17.74	10	1.05682	0.550718
F1NCJ8	cellular_process metabolic_process response_to_stimulus	cell cell_part organelle	catalytic_activity	Uncharacterized protein OS=Gallus gallus GN=AS3MT PE=4 SV=2	41879.5	382	2.88	1	1.05682	0.902081
F1NUY9	biological_regulation cellular_process metabolic_process regulation_of_biological_process response_to_stimulus signaling	cell cell_part organelle	binding catalytic_activity	Ufm1-specific protease 2 OS=Gallus gallus GN=UFSP2 PE=4 SV=1	52110.2	460	3.261	1	1.05682	0.846412
F1NY54	biological_regulation cellular_process metabolic_process positive_regulation_of_biological_process regulation_of_biological_process response_to_stimulus rhythmic_process signaling	cell cell_part extracellular_region extracellular_region_part macromolecular_complex membrane-enclosed_lumen organelle organelle_part	binding molecular_transducer_activity protein_binding_transcription_factor_activity	Uncharacterized protein OS=Gallus gallus GN=THRAP3 PE=4 SV=2	109880	966	12.84	8	1.05682	0.182379
P21872	cellular_process developmental_process metabolic_process multicellular_organismal_process response_to_stimulus	cell cell_part extracellular_region extracellular_region_part organelle	binding catalytic_activity	Trifunctional purine biosynthetic protein adenosine-3 OS=Gallus gallus GN=GART PE=2 SV=1	106543	1003	27.52	18	1.05682	0.339149
E1AFU7	multi-organism_process response_to_stimulus	extracellular_region		Gallinacin-2 (Fragment) OS=Gallus gallus PE=4 SV=1	3808.4	35	48.57	2	1.05682	0.198129
F1NX66	biological_regulation cellular_component_organization_or_biogenesis cellular_process death developmental_process establishment_of_localization immune_system_process localization metabolic_process multi-organism_process multicellular_organismal_process negative_regulation_of_biological_process positive_regulation_of_biological_process regulation_of_biological_process reproduction reproductive_proc…	cell cell_part extracellular_region extracellular_region_part membrane-enclosed_lumen organelle organelle_part	binding nucleic_acid_binding_transcription_factor_activity transporter_activity	Uncharacterized protein OS=Gallus gallus GN=PLSCR1 PE=4 SV=1	33665.3	305	4.262	1	1.04713	0.784916
Q5F4B1	biological_regulation cellular_component_organization_or_biogenesis cellular_process establishment_of_localization immune_system_process localization metabolic_process negative_regulation_of_biological_process positive_regulation_of_biological_process regulation_of_biological_process response_to_stimulus	cell cell_part organelle	binding catalytic_activity transporter_activity	Phosphoglycolate phosphatase OS=Gallus gallus GN=PGP PE=2 SV=1	32995.3	312	20.51	4	1.04713	0.675518
O42284	biological_regulation cellular_process death establishment_of_localization immune_system_process localization metabolic_process multicellular_organismal_process positive_regulation_of_biological_process regulation_of_biological_process response_to_stimulus signaling	cell cell_part macromolecular_complex	binding catalytic_activity enzyme_regulator_activity	Caspase-1 OS=Gallus gallus PE=2 SV=1	32621.9	283	10.25	2	1.04713	0.918548
F1NMW7	biological_regulation cellular_process death developmental_process establishment_of_localization immune_system_process localization metabolic_process multi-organism_process multicellular_organismal_process negative_regulation_of_biological_process positive_regulation_of_biological_process regulation_of_biological_process reproduction reproductive_process response_to_stimulus signaling viral_repro…	cell cell_part extracellular_region extracellular_region_part macromolecular_complex membrane-enclosed_lumen organelle organelle_part	binding	Uncharacterized protein (Fragment) OS=Gallus gallus GN=THOC1 PE=4 SV=2	73492.3	639	14.08	8	1.04713	0.56624
E1C453	biological_regulation cellular_component_organization_or_biogenesis cellular_process death developmental_process establishment_of_localization immune_system_process localization metabolic_process multicellular_organismal_process negative_regulation_of_biological_process positive_regulation_of_biological_process regulation_of_biological_process reproduction reproductive_process response_to_stimulu…	cell cell_part extracellular_region extracellular_region_part macromolecular_complex membrane-enclosed_lumen organelle organelle_part synapse synapse_part	binding nucleic_acid_binding_transcription_factor_activity	Heterogeneous nuclear ribonucleoprotein K OS=Gallus gallus GN=HNRNPK PE=4 SV=1	47101.7	426	53.52	2	1.04713	0.868438
Q90687	biological_adhesion biological_regulation cellular_component_organization_or_biogenesis cellular_process developmental_process establishment_of_localization growth immune_system_process localization locomotion metabolic_process multicellular_organismal_process negative_regulation_of_biological_process positive_regulation_of_biological_process regulation_of_biological_process reproduction reproduc…	cell cell_part macromolecular_complex organelle organelle_part	binding catalytic_activity	Tyrosine-protein phosphatase non-receptor type 11 OS=Gallus gallus GN=PTPN11 PE=2 SV=1	67982.3	593	9.444	3	1.04713	0.986334
Q5ZL06	biological_regulation cellular_process death immune_system_process metabolic_process multicellular_organismal_process positive_regulation_of_biological_process regulation_of_biological_process response_to_stimulus signaling	cell cell_part membrane-enclosed_lumen organelle organelle_part	binding catalytic_activity	Uncharacterized protein OS=Gallus gallus GN=RCJMB04_8f10 PE=2 SV=1	29746.3	258	10.85	2	1.04713	0.684935
E1BSD8	biological_regulation cellular_process developmental_process immune_system_process metabolic_process multicellular_organismal_process negative_regulation_of_biological_process positive_regulation_of_biological_process regulation_of_biological_process reproduction reproductive_process response_to_stimulus viral_reproduction	cell cell_part macromolecular_complex membrane-enclosed_lumen organelle organelle_part	binding catalytic_activity	Uncharacterized protein OS=Gallus gallus GN=POLR2H PE=4 SV=1	17143.1	150	37.33	5	1.04713	0.877246
F1N9Q2	biological_regulation cellular_process death developmental_process immune_system_process metabolic_process multicellular_organismal_process negative_regulation_of_biological_process regulation_of_biological_process	cell cell_part extracellular_region extracellular_region_part organelle	binding catalytic_activity	Lactoylglutathione lyase (Fragment) OS=Gallus gallus GN=GLO1 PE=3 SV=2	21095.8	185	17.84	2	1.04713	0.839901
F1P053	biological_regulation cellular_process death immune_system_process metabolic_process multi-organism_process negative_regulation_of_biological_process regulation_of_biological_process response_to_stimulus	cell cell_part extracellular_region extracellular_region_part macromolecular_complex membrane-enclosed_lumen organelle organelle_part	binding enzyme_regulator_activity	DnaJ homolog subfamily C member 3 OS=Gallus gallus GN=DNAJC3 PE=4 SV=1	57397.1	504	9.127	4	1.04713	0.892101
E1C6N0	biological_regulation cellular_component_organization_or_biogenesis cellular_process death developmental_process immune_system_process locomotion metabolic_process multi-organism_process multicellular_organismal_process negative_regulation_of_biological_process positive_regulation_of_biological_process regulation_of_biological_process response_to_stimulus signaling viral_reproduction	cell cell_part extracellular_region extracellular_region_part macromolecular_complex membrane-enclosed_lumen organelle organelle_part	binding catalytic_activity enzyme_regulator_activity	Uncharacterized protein OS=Gallus gallus GN=PSMD14 PE=4 SV=2	34566.9	310	20.97	4	1.04713	0.827162
E1BT08	biological_regulation cellular_component_organization_or_biogenesis cellular_process death establishment_of_localization immune_system_process localization metabolic_process negative_regulation_of_biological_process positive_regulation_of_biological_process regulation_of_biological_process response_to_stimulus	cell cell_part extracellular_region extracellular_region_part macromolecular_complex membrane-enclosed_lumen organelle organelle_part	binding	Uncharacterized protein OS=Gallus gallus GN=HSPH1 PE=3 SV=2	111265	997	11.63	8	1.04713	0.595423
R4GI57	biological_regulation cell_proliferation cellular_component_organization_or_biogenesis cellular_process developmental_process immune_system_process locomotion metabolic_process multicellular_organismal_process negative_regulation_of_biological_process positive_regulation_of_biological_process regulation_of_biological_process response_to_stimulus	cell cell_part membrane-enclosed_lumen organelle organelle_part	binding nucleic_acid_binding_transcription_factor_activity	Uncharacterized protein OS=Gallus gallus GN=RUNX3 PE=4 SV=1	43723.5	403	7.692	2	1.04713	0.943213
Q5ZJL9	biological_regulation cellular_component_organization_or_biogenesis cellular_process immune_system_process metabolic_process multi-organism_process regulation_of_biological_process response_to_stimulus signaling	cell cell_part membrane-enclosed_lumen organelle organelle_part	binding catalytic_activity	Deoxynucleoside triphosphate triphosphohydrolase SAMHD1 OS=Gallus gallus GN=SAMHD1 PE=2 SV=1	70219.4	614	14.98	7	1.04713	0.621516
F1NIH3	biological_regulation cellular_process immune_system_process metabolic_process regulation_of_biological_process response_to_stimulus signaling	cell cell_part macromolecular_complex membrane-enclosed_lumen organelle organelle_part	binding electron_carrier_activity	Uncharacterized protein OS=Gallus gallus GN=NCF2 PE=4 SV=2	58367.5	520	6.538	3	1.04713	0.975667
E1C093	biological_adhesion biological_regulation cell_proliferation cellular_component_organization_or_biogenesis cellular_process death developmental_process establishment_of_localization immune_system_process localization locomotion metabolic_process multicellular_organismal_process negative_regulation_of_biological_process positive_regulation_of_biological_process regulation_of_biological_process res…	cell cell_part macromolecular_complex organelle	binding catalytic_activity	Uncharacterized protein OS=Gallus gallus GN=PIK3CG PE=4 SV=1	128011	1106	2.984	2	1.04713	0.955035
F1P4V1	biological_adhesion biological_regulation cellular_component_organization_or_biogenesis cellular_process death developmental_process establishment_of_localization immune_system_process localization metabolic_process multi-organism_process multicellular_organismal_process negative_regulation_of_biological_process positive_regulation_of_biological_process regulation_of_biological_process response_t…	cell cell_part extracellular_region extracellular_region_part macromolecular_complex organelle	binding structural_molecule_activity	Fibrinogen alpha chain OS=Gallus gallus GN=FGA PE=4 SV=1	82391.8	741	5.938	3	1.04713	0.930114
E1C988	cellular_process establishment_of_localization immune_system_process localization metabolic_process	cell cell_part extracellular_region extracellular_region_part membrane-enclosed_lumen organelle organelle_part	binding	Oxysterol-binding protein OS=Gallus gallus GN=OSBPL1A PE=3 SV=2	108277	955	5.34	4	1.04713	0.811541
Q5ZJ59	biological_regulation cell_proliferation cellular_component_organization_or_biogenesis cellular_process death developmental_process establishment_of_localization localization metabolic_process multicellular_organismal_process negative_regulation_of_biological_process positive_regulation_of_biological_process regulation_of_biological_process response_to_stimulus	cell cell_part membrane-enclosed_lumen organelle organelle_part	binding	Uncharacterized protein OS=Gallus gallus GN=RCJMB04_20j14 PE=2 SV=1	40170.9	348	11.49	4	1.04713	0.993163
R4GLT1	biological_regulation cell_proliferation cellular_component_organization_or_biogenesis cellular_process death developmental_process metabolic_process multi-organism_process multicellular_organismal_process negative_regulation_of_biological_process positive_regulation_of_biological_process regulation_of_biological_process reproduction reproductive_process response_to_stimulus rhythmic_process	cell cell_part extracellular_region extracellular_region_part organelle organelle_part	binding enzyme_regulator_activity	Cystatin OS=Gallus gallus GN=CST3 PE=3 SV=1	16293.7	151	30.46	4	1.04713	0.969135
F1NP58	biological_regulation cell_proliferation cellular_component_organization_or_biogenesis cellular_process developmental_process localization metabolic_process multicellular_organismal_process regulation_of_biological_process	cell cell_part macromolecular_complex membrane-enclosed_lumen organelle organelle_part	binding	Uncharacterized protein (Fragment) OS=Gallus gallus GN=PES1 PE=3 SV=2	65051.8	557	2.693	1	1.04713	0.926329
E1BZR0	biological_adhesion biological_regulation cell_proliferation cellular_component_organization_or_biogenesis cellular_process death developmental_process localization locomotion metabolic_process multicellular_organismal_process negative_regulation_of_biological_process regulation_of_biological_process response_to_stimulus signaling	cell cell_part membrane-enclosed_lumen organelle organelle_part synapse synapse_part	binding enzyme_regulator_activity	Uncharacterized protein OS=Gallus gallus GN=SRGAP2 PE=4 SV=2	121177	1074	1.304	1	1.04713	0.921108
F1NLF0	biological_regulation cell_proliferation cellular_component_organization_or_biogenesis cellular_process establishment_of_localization localization locomotion metabolic_process multi-organism_process negative_regulation_of_biological_process positive_regulation_of_biological_process regulation_of_biological_process reproduction reproductive_process response_to_stimulus signaling viral_reproduction	cell cell_part macromolecular_complex organelle organelle_part	binding	Uncharacterized protein OS=Gallus gallus GN=EPS15 PE=4 SV=1	100668	919	9.14	6	1.04713	0.993958
F1P0F9	biological_regulation cell_proliferation cellular_process developmental_process establishment_of_localization localization locomotion metabolic_process multicellular_organismal_process negative_regulation_of_biological_process regulation_of_biological_process response_to_stimulus signaling viral_reproduction	cell cell_part macromolecular_complex organelle	binding molecular_transducer_activity transporter_activity	Uncharacterized protein (Fragment) OS=Gallus gallus GN=CUL5 PE=3 SV=2	90930.5	780	9.487	10	1.04713	0.669466
P62207	biological_adhesion biological_regulation cellular_process developmental_process growth metabolic_process multicellular_organismal_process negative_regulation_of_biological_process regulation_of_biological_process response_to_stimulus rhythmic_process signaling	cell cell_part extracellular_region extracellular_region_part macromolecular_complex membrane-enclosed_lumen organelle organelle_part	binding catalytic_activity	Serine/threonine-protein phosphatase PP1-beta catalytic subunit OS=Gallus gallus GN=PPP1CB PE=1 SV=3	37186.5	327	41.28	3	1.04713	0.716176
F1NLG1	biological_adhesion biological_regulation cellular_component_organization_or_biogenesis cellular_process establishment_of_localization localization metabolic_process negative_regulation_of_biological_process positive_regulation_of_biological_process regulation_of_biological_process response_to_stimulus signaling	cell cell_part macromolecular_complex organelle organelle_part	binding enzyme_regulator_activity	Uncharacterized protein OS=Gallus gallus GN=FAF1 PE=4 SV=2	69642.4	613	10.6	4	1.04713	0.315582
Q90935	biological_adhesion biological_regulation cellular_process developmental_process metabolic_process multicellular_organismal_process regulation_of_biological_process	extracellular_region extracellular_region_part organelle	enzyme_regulator_activity	Neuroserpin OS=Gallus gallus GN=SERPINI1 PE=1 SV=1	46528.7	410	5.61	2	1.04713	0.864816
Q90576	biological_adhesion biological_regulation cellular_component_organization_or_biogenesis cellular_process death developmental_process establishment_of_localization localization metabolic_process multicellular_organismal_process negative_regulation_of_biological_process positive_regulation_of_biological_process regulation_of_biological_process response_to_stimulus signaling	cell cell_part extracellular_region extracellular_region_part macromolecular_complex membrane-enclosed_lumen organelle organelle_part	binding molecular_transducer_activity	450 kDa protein (Fragment) OS=Gallus gallus PE=2 SV=1	47430.7	465	39.78	2	1.04713	0.651983
Q5ZJW0	biological_adhesion biological_regulation cellular_component_organization_or_biogenesis cellular_process establishment_of_localization localization locomotion metabolic_process multicellular_organismal_process negative_regulation_of_biological_process regulation_of_biological_process	cell cell_part extracellular_region extracellular_region_part macromolecular_complex membrane-enclosed_lumen organelle organelle_part	binding structural_molecule_activity	Uncharacterized protein OS=Gallus gallus GN=RCJMB04_15f6 PE=2 SV=1	71202.1	640	8.438	3	1.04713	0.457698
E1BZ74	biological_regulation cellular_component_organization_or_biogenesis cellular_process death developmental_process establishment_of_localization growth localization metabolic_process multicellular_organismal_process regulation_of_biological_process response_to_stimulus signaling	cell cell_part organelle organelle_part	binding catalytic_activity	Uncharacterized protein OS=Gallus gallus GN=AFG3L2 PE=3 SV=2	89238.9	805	6.46	5	1.04713	0.491972
Q5ZIE2	cellular_process developmental_process growth metabolic_process multicellular_organismal_process response_to_stimulus	cell cell_part	binding	Uncharacterized protein OS=Gallus gallus GN=RCJMB04_27j6 PE=2 SV=1	16442.2	144	22.92	4	1.04713	0.444733
E1C370	biological_regulation cellular_component_organization_or_biogenesis cellular_process establishment_of_localization localization metabolic_process multi-organism_process negative_regulation_of_biological_process regulation_of_biological_process reproduction reproductive_process response_to_stimulus signaling viral_reproduction	cell cell_part macromolecular_complex organelle organelle_part	binding	Uncharacterized protein (Fragment) OS=Gallus gallus GN=NUP43 PE=4 SV=2	41765.1	375	16	4	1.04713	0.729308
E1BW98	biological_regulation cellular_process developmental_process localization locomotion metabolic_process multicellular_organismal_process regulation_of_biological_process response_to_stimulus signaling	cell cell_part extracellular_region extracellular_region_part macromolecular_complex organelle organelle_part	binding catalytic_activity molecular_transducer_activity	Uncharacterized protein OS=Gallus gallus GN=GNB4 PE=4 SV=2	37529.8	340	42.35	6	1.04713	0.928978
F1P4S3	biological_regulation cellular_component_organization_or_biogenesis cellular_process developmental_process multicellular_organismal_process regulation_of_biological_process response_to_stimulus	cell cell_part organelle organelle_part		Uncharacterized protein OS=Gallus gallus GN=KIAA1715 PE=4 SV=2	47447.2	420	6.19	2	1.04713	0.89582
F1NDA0	biological_regulation cellular_process developmental_process metabolic_process multicellular_organismal_process regulation_of_biological_process response_to_stimulus signaling viral_reproduction	cell cell_part organelle	catalytic_activity	Glycylpeptide N-tetradecanoyltransferase OS=Gallus gallus GN=NMT1 PE=3 SV=2	56865	495	6.465	3	1.04713	0.732199
F1NUH7	biological_regulation cellular_process regulation_of_biological_process response_to_stimulus signaling viral_reproduction	cell cell_part		Tetraspanin (Fragment) OS=Gallus gallus PE=3 SV=2	27772.8	252	5.952	2	1.04713	0.969853
F1NIT0	biological_regulation cellular_process death metabolic_process positive_regulation_of_biological_process regulation_of_biological_process response_to_stimulus signaling	cell cell_part	binding catalytic_activity enzyme_regulator_activity molecular_transducer_activity	Uncharacterized protein (Fragment) OS=Gallus gallus GN=AKAP13 PE=4 SV=2	123119	1077	8.728	8	1.04713	0.885987
E1BXR0	biological_regulation cellular_component_organization_or_biogenesis cellular_process developmental_process establishment_of_localization localization metabolic_process multicellular_organismal_process positive_regulation_of_biological_process regulation_of_biological_process response_to_stimulus signaling	cell cell_part extracellular_region extracellular_region_part macromolecular_complex membrane-enclosed_lumen organelle organelle_part	binding	Uncharacterized protein OS=Gallus gallus GN=GRAP PE=4 SV=2	26197.6	220	10.45	1	1.04713	0.918697
F1NLG8	biological_regulation cellular_process developmental_process metabolic_process multicellular_organismal_process negative_regulation_of_biological_process regulation_of_biological_process response_to_stimulus	cell cell_part macromolecular_complex	binding catalytic_activity enzyme_regulator_activity	Uncharacterized protein (Fragment) OS=Gallus gallus GN=EIF2B1 PE=3 SV=2	33917.8	306	27.78	6	1.04713	0.746491
F1NF15	cellular_component_organization_or_biogenesis cellular_process establishment_of_localization localization metabolic_process multicellular_organismal_process response_to_stimulus	cell cell_part macromolecular_complex organelle organelle_part	binding catalytic_activity	Uncharacterized protein OS=Gallus gallus GN=DYNLRB1 PE=4 SV=2	10911.5	96	41.67	4	1.04713	0.65418
R4GFD4	cellular_process metabolic_process response_to_stimulus	cell cell_part membrane-enclosed_lumen organelle organelle_part	binding catalytic_activity	Nicotinamide-nucleotide adenylyltransferase OS=Gallus gallus GN=NMNAT1 PE=3 SV=1	32187.4	282	27.3	6	1.04713	0.423441
Q27J90	biological_regulation cellular_process developmental_process metabolic_process multi-organism_process multicellular_organismal_process negative_regulation_of_biological_process regulation_of_biological_process response_to_stimulus	cell cell_part extracellular_region membrane-enclosed_lumen organelle organelle_part	binding catalytic_activity	Leukocyte ribonuclease A-2 OS=Gallus gallus GN=RSFR PE=2 SV=1	15947.4	139	41.01	5	1.04713	0.753079
O42417	biological_regulation cellular_process death developmental_process growth metabolic_process multicellular_organismal_process negative_regulation_of_biological_process positive_regulation_of_biological_process regulation_of_biological_process response_to_stimulus signaling	cell cell_part macromolecular_complex membrane-enclosed_lumen organelle organelle_part	binding catalytic_activity	Serine protease (Fragment) OS=Gallus gallus PE=2 SV=1	43164	403	6.203	1	1.04713	0.990254
E1BS94	biological_regulation cellular_process locomotion metabolic_process multi-organism_process regulation_of_biological_process response_to_stimulus	extracellular_region extracellular_region_part organelle	binding catalytic_activity	Uncharacterized protein (Fragment) OS=Gallus gallus GN=FUCA2 PE=4 SV=2	53746.7	471	19.75	7	1.04713	0.519519
F1NZ78	biological_regulation cellular_component_organization_or_biogenesis cellular_process developmental_process growth metabolic_process multi-organism_process multicellular_organismal_process negative_regulation_of_biological_process regulation_of_biological_process response_to_stimulus	cell cell_part extracellular_region extracellular_region_part macromolecular_complex organelle organelle_part	binding catalytic_activity nucleic_acid_binding_transcription_factor_activity protein_binding_transcription_factor_activity structural_molecule_activity	Alpha-enolase OS=Gallus gallus GN=ENO1 PE=3 SV=2	47332.6	434	82.03	39	1.04713	0.789957
F1NUY5	biological_regulation cellular_component_organization_or_biogenesis cellular_process establishment_of_localization localization metabolic_process regulation_of_biological_process response_to_stimulus	cell cell_part macromolecular_complex organelle organelle_part	binding enzyme_regulator_activity	Uncharacterized protein OS=Gallus gallus GN=FAF2 PE=4 SV=2	52621.2	445	16.85	5	1.04713	0.518386
R4GJH2	response_to_stimulus	cell cell_part macromolecular_complex organelle organelle_part		Uncharacterized protein OS=Gallus gallus PE=4 SV=1	14881.9	133	31.58	3	1.04713	0.763394
Q5ZIR6	cellular_component_organization_or_biogenesis cellular_process developmental_process establishment_of_localization localization metabolic_process multicellular_organismal_process response_to_stimulus	cell cell_part extracellular_region extracellular_region_part macromolecular_complex organelle organelle_part	binding	Uncharacterized protein OS=Gallus gallus GN=RCJMB04_24a4 PE=2 SV=1	24803.5	219	46.58	9	1.04713	0.536323
F1NP38	biological_regulation multicellular_organismal_process positive_regulation_of_biological_process regulation_of_biological_process response_to_stimulus		binding	TBC1 domain family member 23 OS=Gallus gallus GN=TBC1D23 PE=4 SV=1	76105.6	679	4.418	2	1.04713	0.918485
Q5ZMM3	biological_regulation cellular_component_organization_or_biogenesis cellular_process developmental_process metabolic_process regulation_of_biological_process response_to_stimulus signaling	cell cell_part	enzyme_regulator_activity	Rho GTPase-activating protein 15 OS=Gallus gallus GN=ARHGAP15 PE=2 SV=1	54609.2	475	7.579	3	1.04713	0.616964
Q92070	biological_adhesion biological_regulation cellular_component_organization_or_biogenesis cellular_process death developmental_process establishment_of_localization immune_system_process localization locomotion metabolic_process multicellular_organismal_process positive_regulation_of_biological_process regulation_of_biological_process response_to_stimulus signaling	cell cell_part extracellular_region extracellular_region_part macromolecular_complex organelle	binding molecular_transducer_activity	Integrin beta OS=Gallus gallus GN=integrin beta 2 PE=2 SV=1	85368.2	772	24.48	13	1.03753	0.67213
F1P337	biological_regulation cellular_component_organization_or_biogenesis cellular_process developmental_process establishment_of_localization immune_system_process localization multicellular_organismal_process regulation_of_biological_process response_to_stimulus signaling	cell cell_part macromolecular_complex organelle organelle_part	binding	Uncharacterized protein OS=Gallus gallus GN=SNX5 PE=4 SV=1	45680.8	397	16.37	5	1.03753	0.591972
E1BX21	biological_regulation cellular_component_organization_or_biogenesis cellular_process death developmental_process immune_system_process metabolic_process multi-organism_process multicellular_organismal_process negative_regulation_of_biological_process positive_regulation_of_biological_process regulation_of_biological_process response_to_stimulus rhythmic_process	cell cell_part extracellular_region extracellular_region_part macromolecular_complex membrane-enclosed_lumen organelle organelle_part	binding catalytic_activity nucleic_acid_binding_transcription_factor_activity protein_binding_transcription_factor_activity	Uncharacterized protein OS=Gallus gallus GN=SIN3A PE=4 SV=2	145595	1274	4.082	4	1.03753	0.628186
E1C0K1	biological_regulation cell_proliferation cellular_process death developmental_process establishment_of_localization immune_system_process localization metabolic_process multi-organism_process multicellular_organismal_process negative_regulation_of_biological_process positive_regulation_of_biological_process regulation_of_biological_process response_to_stimulus	cell extracellular_region extracellular_region_part	binding transporter_activity	Uncharacterized protein OS=Gallus gallus GN=LCN8 PE=3 SV=2	20186.9	178	29.78	4	1.03753	0.726869
F1NVH4	biological_regulation cellular_component_organization_or_biogenesis cellular_process death developmental_process establishment_of_localization immune_system_process localization locomotion metabolic_process multicellular_organismal_process negative_regulation_of_biological_process positive_regulation_of_biological_process regulation_of_biological_process response_to_stimulus signaling viral_repro…	cell cell_part macromolecular_complex membrane-enclosed_lumen organelle organelle_part	binding protein_binding_transcription_factor_activity	Uncharacterized protein OS=Gallus gallus GN=PSMD9 PE=4 SV=1	22728.6	207	29.47	4	1.03753	0.839971
F1NBX6	biological_regulation cell_proliferation cellular_process death establishment_of_localization growth immune_system_process localization metabolic_process multi-organism_process multicellular_organismal_process negative_regulation_of_biological_process positive_regulation_of_biological_process regulation_of_biological_process response_to_stimulus signaling	cell cell_part macromolecular_complex organelle organelle_part synapse synapse_part	binding	Myeloid differentiation primary response protein MyD88 OS=Gallus gallus GN=MYD88 PE=4 SV=2	41847.7	375	12.53	3	1.03753	0.699521
F1NQU9	biological_regulation cell_proliferation cellular_component_organization_or_biogenesis cellular_process death developmental_process establishment_of_localization immune_system_process localization locomotion metabolic_process multi-organism_process multicellular_organismal_process negative_regulation_of_biological_process positive_regulation_of_biological_process regulation_of_biological_process …	cell cell_part macromolecular_complex organelle organelle_part synapse synapse_part	binding catalytic_activity	Tyrosine-protein kinase OS=Gallus gallus GN=FYN PE=3 SV=2	60181.5	534	15.36	4	1.03753	0.854744
E1BRL4	biological_regulation cellular_component_organization_or_biogenesis cellular_process establishment_of_localization immune_system_process localization multicellular_organismal_process regulation_of_biological_process response_to_stimulus signaling	cell cell_part extracellular_region extracellular_region_part macromolecular_complex membrane-enclosed_lumen organelle organelle_part synapse synapse_part	binding	Synaptosomal-associated protein OS=Gallus gallus GN=SNAP23 PE=3 SV=1	23603.1	209	50.72	8	1.03753	0.838797
O93467	biological_adhesion biological_regulation cell_proliferation cellular_component_organization_or_biogenesis cellular_process death developmental_process establishment_of_localization growth immune_system_process localization locomotion metabolic_process multicellular_organismal_process negative_regulation_of_biological_process positive_regulation_of_biological_process regulation_of_biological_proc…	cell cell_part extracellular_region extracellular_region_part organelle organelle_part	binding catalytic_activity	GTP-binding protein OS=Gallus gallus GN=cRhoA PE=2 SV=1	21782	193	39.38	2	1.03753	0.852271
P08629	biological_regulation cell_proliferation cellular_process establishment_of_localization immune_system_process localization metabolic_process negative_regulation_of_biological_process positive_regulation_of_biological_process regulation_of_biological_process response_to_stimulus signaling	cell cell_part extracellular_region extracellular_region_part membrane-enclosed_lumen organelle organelle_part	antioxidant_activity binding catalytic_activity	Thioredoxin OS=Gallus gallus GN=TXN PE=3 SV=2	11700.4	105	69.52	7	1.03753	0.170655
A7E3K8	biological_regulation cellular_process establishment_of_localization immune_system_process localization metabolic_process regulation_of_biological_process response_to_stimulus signaling	cell cell_part macromolecular_complex organelle organelle_part	binding catalytic_activity electron_carrier_activity transporter_activity	Predicted NADPH oxidase-2 OS=Gallus gallus GN=Nox2 PE=2 SV=1	65572.6	571	14.54	7	1.03753	0.643588
H9CX01	biological_regulation cell_proliferation cellular_component_organization_or_biogenesis cellular_process death developmental_process establishment_of_localization growth immune_system_process localization locomotion metabolic_process multi-organism_process multicellular_organismal_process negative_regulation_of_biological_process positive_regulation_of_biological_process regulation_of_biological_p…	cell cell_part extracellular_region extracellular_region_part membrane-enclosed_lumen organelle organelle_part	binding enzyme_regulator_activity	Transforming growth factor beta 1 OS=Gallus gallus GN=TGFB1 PE=2 SV=1	44549.7	392	12.5	4	1.03753	0.316829
P07630	biological_regulation cellular_process developmental_process establishment_of_localization immune_system_process localization metabolic_process multicellular_organismal_process positive_regulation_of_biological_process regulation_of_biological_process response_to_stimulus signaling	cell cell_part extracellular_region extracellular_region_part organelle	binding catalytic_activity	Carbonic anhydrase 2 OS=Gallus gallus GN=CA2 PE=2 SV=3	29007.6	260	61.92	12	1.03753	0.671532
E1BZU4	biological_adhesion biological_regulation cellular_process immune_system_process multicellular_organismal_process positive_regulation_of_biological_process regulation_of_biological_process response_to_stimulus signaling	cell cell_part macromolecular_complex organelle	binding	Amyloid beta A4 precursor protein-binding family B member 1-interacting protein OS=Gallus gallus GN=APBB1IP PE=4 SV=2	72860.3	659	12.59	1	1.03753	0.888759
Q5ZKC1	biological_regulation cellular_component_organization_or_biogenesis cellular_process death developmental_process establishment_of_localization immune_system_process localization metabolic_process multi-organism_process negative_regulation_of_biological_process positive_regulation_of_biological_process regulation_of_biological_process response_to_stimulus signaling	cell cell_part extracellular_region extracellular_region_part macromolecular_complex organelle	binding	Eukaryotic translation initiation factor 2A OS=Gallus gallus GN=EIF2A PE=2 SV=1	64503.1	586	19.8	7	1.03753	0.99787
F1P375	biological_regulation cellular_component_organization_or_biogenesis cellular_process establishment_of_localization growth immune_system_process localization multicellular_organismal_process positive_regulation_of_biological_process regulation_of_biological_process response_to_stimulus signaling	cell cell_part extracellular_region extracellular_region_part macromolecular_complex organelle	binding	Raftlin OS=Gallus gallus GN=RFTN1 PE=4 SV=1	65667.7	602	5.98	2	1.03753	0.948187
F1NUX4	biological_regulation carbohydrate_utilization cell_proliferation cellular_component_organization_or_biogenesis cellular_process developmental_process establishment_of_localization growth immune_system_process localization metabolic_process multi-organism_process multicellular_organismal_process negative_regulation_of_biological_process positive_regulation_of_biological_process regulation_of_biol…	cell cell_part macromolecular_complex membrane-enclosed_lumen organelle organelle_part	binding catalytic_activity	Uncharacterized protein OS=Gallus gallus GN=MTOR PE=4 SV=2	286720	2521	3.887	6	1.03753	0.969068
Q5ZLY3	biological_regulation cellular_component_organization_or_biogenesis cellular_process developmental_process immune_system_process localization multicellular_organismal_process negative_regulation_of_biological_process regulation_of_biological_process	cell cell_part macromolecular_complex organelle organelle_part	binding	Uncharacterized protein OS=Gallus gallus GN=TMOD3 PE=2 SV=1	39365.3	352	25	7	1.03753	0.299167
E1BT61	biological_regulation cellular_process immune_system_process metabolic_process negative_regulation_of_biological_process positive_regulation_of_biological_process regulation_of_biological_process response_to_stimulus signaling	cell cell_part organelle	binding catalytic_activity	Uncharacterized protein OS=Gallus gallus GN=UBA3 PE=4 SV=1	51638.8	463	16.63	5	1.03753	0.878203
P84169	biological_regulation cellular_component_organization_or_biogenesis cellular_process death developmental_process immune_system_process locomotion metabolic_process multicellular_organismal_process negative_regulation_of_biological_process positive_regulation_of_biological_process regulation_of_biological_process response_to_stimulus signaling viral_reproduction	cell cell_part extracellular_region extracellular_region_part macromolecular_complex membrane-enclosed_lumen organelle organelle_part	catalytic_activity structural_molecule_activity	26S proteasome non-ATPase regulatory subunit 13 OS=Gallus gallus GN=PSMD13 PE=1 SV=1	42751	376	29.26	10	1.03753	0.406636
E1C458	cell_proliferation cellular_process immune_system_process metabolic_process response_to_stimulus	cell cell_part	binding catalytic_activity	CTP synthase OS=Gallus gallus GN=CTPS PE=3 SV=2	69769.3	619	13.09	6	1.03753	0.773082
H9KYY4	biological_regulation cellular_process developmental_process establishment_of_localization immune_system_process localization multicellular_organismal_process regulation_of_biological_process response_to_stimulus signaling	cell cell_part macromolecular_complex membrane-enclosed_lumen organelle organelle_part	binding	Uncharacterized protein OS=Gallus gallus GN=SNX27 PE=4 SV=2	62618.2	550	6.545	2	1.03753	0.620656
F1NRJ7	biological_regulation cellular_process immune_system_process positive_regulation_of_biological_process regulation_of_biological_process response_to_stimulus signaling	cell cell_part membrane-enclosed_lumen organelle organelle_part	binding	Uncharacterized protein OS=Gallus gallus GN=LOC100858990 PE=4 SV=2	27680.2	247	16.6	4	1.03753	0.490484
Q92074	biological_adhesion biological_regulation cell_proliferation cellular_component_organization_or_biogenesis cellular_process death developmental_process establishment_of_localization immune_system_process localization locomotion metabolic_process multicellular_organismal_process negative_regulation_of_biological_process positive_regulation_of_biological_process regulation_of_biological_process rep…	cell cell_part extracellular_region extracellular_region_part organelle organelle_part	binding catalytic_activity	Beta-1,4-galactosyltransferase OS=Gallus gallus GN=CKI PE=2 SV=1	40928.2	362	2.21	1	1.03753	0.845943
Q5ZJQ4	biological_regulation cell_proliferation cellular_component_organization_or_biogenesis cellular_process establishment_of_localization growth localization locomotion metabolic_process positive_regulation_of_biological_process regulation_of_biological_process response_to_stimulus signaling	cell cell_part organelle	binding catalytic_activity channel_regulator_activity	Uncharacterized protein OS=Gallus gallus GN=SGK3 PE=2 SV=1	56259.9	490	6.531	2	1.03753	0.694775
Q9I8C8	biological_regulation cell_proliferation cellular_component_organization_or_biogenesis cellular_process establishment_of_localization localization metabolic_process positive_regulation_of_biological_process regulation_of_biological_process response_to_stimulus signaling	cell cell_part macromolecular_complex organelle organelle_part	binding catalytic_activity transporter_activity	V-type proton ATPase subunit a OS=Gallus gallus GN=a3 PE=2 SV=1	94420.5	837	4.54	3	1.03753	0.80599
Q5ZLD5	biological_regulation cell_proliferation cellular_component_organization_or_biogenesis cellular_process developmental_process metabolic_process multicellular_organismal_process negative_regulation_of_biological_process positive_regulation_of_biological_process regulation_of_biological_process reproduction reproductive_process	cell cell_part macromolecular_complex membrane-enclosed_lumen organelle organelle_part	binding protein_binding_transcription_factor_activity	Uncharacterized protein OS=Gallus gallus GN=RCJMB04_6k8 PE=2 SV=1	38515.7	359	18.38	4	1.03753	0.83935
F1P3P3	biological_adhesion biological_regulation cellular_component_organization_or_biogenesis cellular_process death developmental_process localization locomotion metabolic_process multicellular_organismal_process negative_regulation_of_biological_process positive_regulation_of_biological_process regulation_of_biological_process response_to_stimulus signaling	cell cell_part extracellular_region extracellular_region_part organelle	binding enzyme_regulator_activity	Uncharacterized protein OS=Gallus gallus GN=ARHGDIA PE=4 SV=1	23262.1	204	68.14	9	1.03753	0.74515
Q01841	biological_adhesion biological_regulation cellular_component_organization_or_biogenesis cellular_process death developmental_process establishment_of_localization localization metabolic_process multicellular_organismal_process negative_regulation_of_biological_process positive_regulation_of_biological_process regulation_of_biological_process response_to_stimulus signaling	cell cell_part extracellular_region extracellular_region_part organelle	binding catalytic_activity	Protein-glutamine gamma-glutamyltransferase 2 OS=Gallus gallus GN=TGL2 PE=1 SV=3	77969.4	689	28.45	12	1.03753	0.72799
E1BS21	biological_adhesion biological_regulation cellular_component_organization_or_biogenesis cellular_process death developmental_process establishment_of_localization localization locomotion metabolic_process multicellular_organismal_process positive_regulation_of_biological_process regulation_of_biological_process response_to_stimulus signaling	cell cell_part macromolecular_complex organelle organelle_part	binding enzyme_regulator_activity molecular_transducer_activity	Uncharacterized protein OS=Gallus gallus GN=TIAM1 PE=4 SV=2	178479	1594	2.635	4	1.03753	0.658277
F1N9C3	biological_adhesion biological_regulation cellular_component_organization_or_biogenesis cellular_process developmental_process establishment_of_localization growth localization metabolic_process multicellular_organismal_process regulation_of_biological_process response_to_stimulus signaling	cell cell_part macromolecular_complex organelle synapse synapse_part	binding enzyme_regulator_activity	Uncharacterized protein (Fragment) OS=Gallus gallus GN=APBA3 PE=4 SV=1	56134.4	515	5.049	2	1.03753	0.505822
F1NJ84	biological_regulation cellular_process developmental_process metabolic_process multicellular_organismal_process regulation_of_biological_process response_to_stimulus signaling	cell cell_part organelle organelle_part	binding enzyme_regulator_activity	Uncharacterized protein (Fragment) OS=Gallus gallus GN=ADAP2 PE=4 SV=1	42572.8	365	6.575	2	1.03753	0.792889
F1NY99	cellular_process metabolic_process response_to_stimulus	cell cell_part extracellular_region extracellular_region_part organelle	binding catalytic_activity	Uncharacterized protein OS=Gallus gallus PE=4 SV=2	54195.9	495	4.242	2	1.03753	0.735588
Q5F3M8	biological_regulation cellular_process developmental_process establishment_of_localization localization metabolic_process multicellular_organismal_process positive_regulation_of_biological_process regulation_of_biological_process response_to_stimulus signaling	cell cell_part membrane-enclosed_lumen organelle organelle_part	binding catalytic_activity	Succinyl-CoA:3-ketoacid-coenzyme A transferase OS=Gallus gallus GN=RCJMB04_12o19 PE=2 SV=1	56185.3	517	45.84	15	1.03753	0.173035
O93415	biological_regulation cellular_component_organization_or_biogenesis cellular_process death developmental_process metabolic_process multicellular_organismal_process positive_regulation_of_biological_process regulation_of_biological_process response_to_stimulus	cell cell_part membrane-enclosed_lumen organelle organelle_part	binding	Caspase-6 OS=Gallus gallus PE=2 SV=1	34533.7	304	8.553	2	1.03753	0.978544
E1C6G6	cellular_component_organization_or_biogenesis cellular_process establishment_of_localization localization metabolic_process response_to_stimulus	cell cell_part macromolecular_complex membrane-enclosed_lumen organelle organelle_part	binding catalytic_activity	Uncharacterized protein OS=Gallus gallus GN=SRP54 PE=3 SV=2	56220	508	11.02	5	1.03753	0.962128
F1NER6	biological_regulation cellular_component_organization_or_biogenesis cellular_process developmental_process establishment_of_localization growth localization metabolic_process multicellular_organismal_process positive_regulation_of_biological_process regulation_of_biological_process reproduction reproductive_process response_to_stimulus rhythmic_process signaling viral_reproduction	cell cell_part macromolecular_complex organelle	binding catalytic_activity protein_binding_transcription_factor_activity	Uncharacterized protein OS=Gallus gallus GN=UBE3A PE=4 SV=2	100992	880	6.136	4	1.03753	0.729431
Q5ZJR3	biological_regulation cellular_process developmental_process establishment_of_localization growth localization metabolic_process multicellular_organismal_process negative_regulation_of_biological_process positive_regulation_of_biological_process regulation_of_biological_process response_to_stimulus signaling	cell cell_part extracellular_region extracellular_region_part macromolecular_complex organelle organelle_part	binding catalytic_activity	Oligosaccharyltransferase complex subunit OSTC OS=Gallus gallus GN=OSTC PE=2 SV=1	16742.9	149	8.054	1	1.03753	0.870124
R4GJG8	biological_regulation cellular_component_organization_or_biogenesis cellular_process metabolic_process negative_regulation_of_biological_process positive_regulation_of_biological_process regulation_of_biological_process response_to_stimulus signaling	cell cell_part macromolecular_complex membrane-enclosed_lumen organelle organelle_part	binding	Uncharacterized protein (Fragment) OS=Gallus gallus PE=4 SV=1	38362.8	357	17.09	4	1.03753	0.843747
F1NP64	biological_regulation cellular_component_organization_or_biogenesis cellular_process establishment_of_localization localization metabolic_process multi-organism_process negative_regulation_of_biological_process regulation_of_biological_process reproduction reproductive_process response_to_stimulus signaling viral_reproduction	cell cell_part macromolecular_complex organelle organelle_part	binding transporter_activity	Uncharacterized protein OS=Gallus gallus GN=NUP160 PE=4 SV=2	100204	892	10.43	6	1.03753	0.732303
I7ARS8	biological_regulation cellular_component_organization_or_biogenesis cellular_process death developmental_process establishment_of_localization localization metabolic_process multicellular_organismal_process negative_regulation_of_biological_process positive_regulation_of_biological_process regulation_of_biological_process reproduction reproductive_process response_to_stimulus rhythmic_process sig…	cell cell_part macromolecular_complex membrane-enclosed_lumen organelle organelle_part synapse synapse_part	binding catalytic_activity enzyme_regulator_activity	Beta-arrestin 1 (Fragment) OS=Gallus gallus PE=2 SV=1	17520.9	155	29.68	3	1.03753	0.795434
F1NPL0	biological_regulation cellular_process death developmental_process localization metabolic_process multicellular_organismal_process negative_regulation_of_biological_process positive_regulation_of_biological_process regulation_of_biological_process response_to_stimulus signaling	cell cell_part organelle	binding molecular_transducer_activity	Uncharacterized protein OS=Gallus gallus GN=BAG1 PE=4 SV=2	23209.7	209	15.79	2	1.03753	0.709607
F6SU35	cellular_component_organization_or_biogenesis cellular_process establishment_of_localization localization metabolic_process reproduction reproductive_process response_to_stimulus viral_reproduction	cell cell_part extracellular_region extracellular_region_part macromolecular_complex membrane-enclosed_lumen organelle organelle_part	binding structural_molecule_activity	Ribosomal protein OS=Gallus gallus GN=RPL10A PE=3 SV=1	24708.1	217	35.48	7	1.03753	0.536158
F1NNZ9	biological_regulation cellular_component_organization_or_biogenesis cellular_process developmental_process establishment_of_localization localization metabolic_process negative_regulation_of_biological_process regulation_of_biological_process response_to_stimulus signaling	cell cell_part extracellular_region extracellular_region_part membrane-enclosed_lumen organelle organelle_part	binding catalytic_activity transporter_activity	Protein kinase C and casein kinase substrate in neurons protein 2 OS=Gallus gallus GN=PACSIN2 PE=4 SV=1	51756.3	446	27.58	11	1.03753	0.66616
Q5ZJX6	biological_regulation cellular_process establishment_of_localization localization metabolic_process multi-organism_process regulation_of_biological_process response_to_stimulus viral_reproduction	cell cell_part membrane-enclosed_lumen organelle organelle_part	binding catalytic_activity enzyme_regulator_activity	Uncharacterized protein OS=Gallus gallus GN=ABCE1 PE=2 SV=1	67354.7	599	26.04	12	1.03753	0.487389
E1C0Q5	biological_regulation cellular_component_organization_or_biogenesis cellular_process developmental_process establishment_of_localization localization metabolic_process multicellular_organismal_process positive_regulation_of_biological_process regulation_of_biological_process response_to_stimulus	cell cell_part extracellular_region extracellular_region_part membrane-enclosed_lumen organelle organelle_part	binding catalytic_activity	Uncharacterized protein OS=Gallus gallus GN=ACAT1 PE=3 SV=2	44089.6	421	46.08	13	1.03753	0.641931
H9KZ63	metabolic_process response_to_stimulus	cell cell_part extracellular_region extracellular_region_part organelle	binding catalytic_activity	Uncharacterized protein OS=Gallus gallus GN=PEF1 PE=4 SV=2	24363.2	223	10.76	2	1.03753	0.882597
Q5F422	biological_regulation cellular_process metabolic_process positive_regulation_of_biological_process regulation_of_biological_process reproduction reproductive_process response_to_stimulus signaling viral_reproduction	cell cell_part membrane-enclosed_lumen organelle organelle_part	binding	Uncharacterized protein OS=Gallus gallus GN=DEK PE=2 SV=1	42163.2	369	29.81	9	1.03753	0.790948
E1BWC6	biological_regulation cellular_component_organization_or_biogenesis cellular_process response_to_stimulus	cell cell_part membrane-enclosed_lumen organelle organelle_part	binding	Uncharacterized protein OS=Gallus gallus GN=MICU1 PE=4 SV=1	54740.8	480	6.25	2	1.03753	0.768787
Q5ZIB8	biological_regulation cellular_process metabolic_process multicellular_organismal_process positive_regulation_of_biological_process regulation_of_biological_process response_to_stimulus signaling	cell cell_part macromolecular_complex organelle	binding enzyme_regulator_activity	Phosphoinositide 3-kinase regulatory subunit 5 OS=Gallus gallus GN=PIK3R5 PE=2 SV=1	98373.1	881	1.476	1	1.03753	0.858003
F1P1Y1	biological_regulation cellular_component_organization_or_biogenesis cellular_process death developmental_process locomotion multicellular_organismal_process positive_regulation_of_biological_process regulation_of_biological_process response_to_stimulus signaling	cell cell_part extracellular_region extracellular_region_part organelle	binding enzyme_regulator_activity	Uncharacterized protein OS=Gallus gallus GN=ARHGEF12 PE=4 SV=2	172602	1544	11.4	10	1.03753	0.542815
Q5ZJA1	cellular_component_organization_or_biogenesis cellular_process metabolic_process response_to_stimulus	cell cell_part macromolecular_complex membrane-enclosed_lumen organelle organelle_part	binding	Uncharacterized protein OS=Gallus gallus GN=COPS7A PE=2 SV=1	30404.4	275	14.55	4	1.03753	0.660778
Q5ZIB1	cellular_component_organization_or_biogenesis cellular_process death developmental_process metabolic_process multicellular_organismal_process response_to_stimulus signaling	cell cell_part extracellular_region extracellular_region_part membrane-enclosed_lumen organelle organelle_part	binding catalytic_activity	Uncharacterized protein OS=Gallus gallus GN=RCJMB04_28i17 PE=2 SV=1	48213.9	421	2.375	1	1.03753	0.93861
R4GFE1	biological_regulation cellular_component_organization_or_biogenesis cellular_process metabolic_process negative_regulation_of_biological_process regulation_of_biological_process response_to_stimulus	cell cell_part macromolecular_complex membrane-enclosed_lumen organelle organelle_part	binding catalytic_activity	Uncharacterized protein OS=Gallus gallus GN=RFC5 PE=4 SV=1	37037.9	330	8.788	2	1.03753	0.890508
E1BQN9	biological_regulation cellular_process death developmental_process metabolic_process multicellular_organismal_process negative_regulation_of_biological_process positive_regulation_of_biological_process regulation_of_biological_process response_to_stimulus	cell cell_part extracellular_region extracellular_region_part macromolecular_complex membrane-enclosed_lumen organelle organelle_part	binding	Uncharacterized protein OS=Gallus gallus GN=CACYBP PE=4 SV=1	25593.3	221	23.98	4	1.03753	0.917722
F1NHX3	biological_regulation cellular_component_organization_or_biogenesis cellular_process developmental_process localization locomotion multicellular_organismal_process negative_regulation_of_biological_process regulation_of_biological_process response_to_stimulus signaling	cell cell_part organelle organelle_part	binding	Uncharacterized protein OS=Gallus gallus GN=LEMD3 PE=4 SV=2	34052.2	294	3.741	1	1.03753	0.933573
Q90596	biological_regulation cellular_process developmental_process metabolic_process multicellular_organismal_process positive_regulation_of_biological_process regulation_of_biological_process response_to_stimulus	cell cell_part macromolecular_complex membrane-enclosed_lumen organelle organelle_part	binding	Transcription factor MafK OS=Gallus gallus GN=MAFK PE=2 SV=1	17537.9	156	14.1	2	1.03753	0.862882
F1NZF2	biological_regulation cellular_component_organization_or_biogenesis cellular_process developmental_process localization locomotion metabolic_process multicellular_organismal_process negative_regulation_of_biological_process regulation_of_biological_process response_to_stimulus	cell cell_part organelle	binding catalytic_activity	Uncharacterized protein OS=Gallus gallus GN=MYCBP2 PE=4 SV=2	480335	4370	3.021	10	1.03753	0.636763
Q5ZKP3	biological_regulation cellular_process metabolic_process regulation_of_biological_process response_to_stimulus	cell cell_part membrane-enclosed_lumen organelle organelle_part	binding catalytic_activity	Uncharacterized protein OS=Gallus gallus GN=RCJMB04_9m20 PE=2 SV=1	40466	363	23.69	5	1.03753	0.595238
E1C581	biological_regulation cellular_process immune_system_process metabolic_process multi-organism_process multicellular_organismal_process negative_regulation_of_biological_process positive_regulation_of_biological_process regulation_of_biological_process response_to_stimulus signaling viral_reproduction	cell cell_part organelle organelle_part	binding catalytic_activity	Uncharacterized protein OS=Gallus gallus GN=TBK1 PE=4 SV=1	84020.7	731	8.208	4	1.02802	0.88297
Q5ZL59	biological_regulation cellular_process death immune_system_process metabolic_process multicellular_organismal_process negative_regulation_of_biological_process positive_regulation_of_biological_process regulation_of_biological_process response_to_stimulus signaling	cell cell_part extracellular_region extracellular_region_part macromolecular_complex membrane-enclosed_lumen organelle organelle_part	binding	Uncharacterized protein OS=Gallus gallus GN=RCJMB04_7i20 PE=2 SV=1	16687	147	19.73	2	1.02802	0.419291
F6RII4	biological_regulation cell_proliferation cellular_process developmental_process immune_system_process metabolic_process multicellular_organismal_process negative_regulation_of_biological_process positive_regulation_of_biological_process regulation_of_biological_process response_to_stimulus signaling	cell cell_part extracellular_region extracellular_region_part membrane-enclosed_lumen organelle organelle_part	binding catalytic_activity protein_binding_transcription_factor_activity	Uncharacterized protein OS=Gallus gallus PE=4 SV=1	51122.6	472	14.41	5	1.02802	0.861825
F1P006	biological_regulation cellular_process developmental_process immune_system_process metabolic_process positive_regulation_of_biological_process regulation_of_biological_process response_to_stimulus signaling	cell cell_part extracellular_region extracellular_region_part macromolecular_complex membrane-enclosed_lumen organelle organelle_part	binding molecular_transducer_activity	Toll-interacting protein OS=Gallus gallus GN=TOLLIP PE=4 SV=1	30569.8	274	14.96	3	1.02802	0.863474
F1NSA0	biological_adhesion biological_regulation cellular_component_organization_or_biogenesis cellular_process developmental_process establishment_of_localization immune_system_process localization metabolic_process multicellular_organismal_process negative_regulation_of_biological_process positive_regulation_of_biological_process regulation_of_biological_process response_to_stimulus signaling	cell cell_part extracellular_region	binding	Uncharacterized protein OS=Gallus gallus GN=PLEK PE=4 SV=1	40281.7	353	36.83	3	1.02802	0.88504
F1P3Z0	biological_regulation cell_proliferation cellular_component_organization_or_biogenesis cellular_process immune_system_process metabolic_process negative_regulation_of_biological_process regulation_of_biological_process response_to_stimulus signaling	cell cell_part macromolecular_complex membrane-enclosed_lumen organelle organelle_part	binding	Protein argonaute-3 OS=Gallus gallus GN=EIF2C3 PE=3 SV=1	97386.7	860	11.51	2	1.02802	0.921479
H9L0D7	biological_regulation cellular_component_organization_or_biogenesis cellular_process developmental_process immune_system_process localization locomotion multicellular_organismal_process negative_regulation_of_biological_process positive_regulation_of_biological_process regulation_of_biological_process response_to_stimulus signaling viral_reproduction	cell cell_part extracellular_region extracellular_region_part macromolecular_complex organelle	binding	Uncharacterized protein OS=Gallus gallus GN=WASF2 PE=4 SV=2	54484.9	500	15	5	1.02802	0.941176
E1C1A1	biological_regulation cell_proliferation cellular_component_organization_or_biogenesis cellular_process developmental_process growth immune_system_process metabolic_process multicellular_organismal_process positive_regulation_of_biological_process regulation_of_biological_process	cell cell_part macromolecular_complex organelle	binding catalytic_activity	Uncharacterized protein OS=Gallus gallus GN=ARIH2 PE=4 SV=1	57318	490	7.551	3	1.02802	0.71472
E1BVV9	biological_regulation cellular_process developmental_process immune_system_process metabolic_process multi-organism_process multicellular_organismal_process negative_regulation_of_biological_process positive_regulation_of_biological_process regulation_of_biological_process response_to_stimulus signaling	cell cell_part extracellular_region extracellular_region_part macromolecular_complex membrane-enclosed_lumen organelle organelle_part	binding	Uncharacterized protein (Fragment) OS=Gallus gallus GN=CACTIN PE=4 SV=2	87601.3	746	2.681	2	1.02802	0.601614
F1P2U8	biological_regulation cell_killing cellular_process death establishment_of_localization immune_system_process localization metabolic_process positive_regulation_of_biological_process regulation_of_biological_process response_to_stimulus	cell cell_part extracellular_region extracellular_region_part organelle organelle_part synapse synapse_part	binding	Lysosome-associated membrane glycoprotein 1 OS=Gallus gallus GN=LAMP1 PE=4 SV=2	44680.4	414	9.903	3	1.02802	0.990969
E1BZ00	biological_regulation cellular_process immune_system_process metabolic_process positive_regulation_of_biological_process regulation_of_biological_process response_to_stimulus	cell cell_part membrane-enclosed_lumen organelle organelle_part	binding	Uncharacterized protein OS=Gallus gallus GN=NUB1 PE=4 SV=2	70350.6	611	6.71	4	1.02802	0.783704
F1NLE7	biological_adhesion biological_regulation cell_proliferation cellular_process death developmental_process immune_system_process localization locomotion metabolic_process multi-organism_process multicellular_organismal_process negative_regulation_of_biological_process regulation_of_biological_process response_to_stimulus signaling	cell cell_part extracellular_region extracellular_region_part macromolecular_complex organelle	binding	Uncharacterized protein OS=Gallus gallus GN=AIMP1 PE=4 SV=2	35952.4	329	33.13	8	1.02802	0.592037
E1BR38	biological_regulation cellular_process developmental_process immune_system_process metabolic_process multi-organism_process multicellular_organismal_process positive_regulation_of_biological_process regulation_of_biological_process response_to_stimulus	cell cell_part extracellular_region extracellular_region_part organelle organelle_part	binding catalytic_activity	Argininosuccinate synthase OS=Gallus gallus GN=ASS1 PE=3 SV=2	46917.3	416	28.13	9	1.02802	0.927776
Q5ZIA3	biological_regulation cellular_component_organization_or_biogenesis cellular_process developmental_process establishment_of_localization immune_system_process localization locomotion metabolic_process multi-organism_process multicellular_organismal_process negative_regulation_of_biological_process positive_regulation_of_biological_process regulation_of_biological_process reproduction reproductive…	cell cell_part extracellular_region extracellular_region_part macromolecular_complex organelle organelle_part	binding	Uncharacterized protein OS=Gallus gallus GN=SNX3 PE=2 SV=1	18755.2	162	22.22	3	1.02802	0.624279
Q05826	biological_regulation cell_proliferation cellular_component_organization_or_biogenesis cellular_process death developmental_process immune_system_process metabolic_process multi-organism_process multicellular_organismal_process negative_regulation_of_biological_process positive_regulation_of_biological_process regulation_of_biological_process reproduction reproductive_process response_to_stimulus…	cell cell_part membrane-enclosed_lumen organelle organelle_part	binding nucleic_acid_binding_transcription_factor_activity	CCAAT/enhancer-binding protein beta OS=Gallus gallus GN=CEBPB PE=1 SV=1	35030	328	3.049	1	1.02802	0.932374
Q5F4B2	biological_adhesion biological_regulation cellular_component_organization_or_biogenesis cellular_process developmental_process immune_system_process localization locomotion metabolic_process multicellular_organismal_process negative_regulation_of_biological_process positive_regulation_of_biological_process regulation_of_biological_process response_to_stimulus	cell cell_part organelle	binding	Switch-associated protein 70 OS=Gallus gallus GN=SWAP70 PE=2 SV=1	68410.9	586	7.338	4	1.02802	0.513574
F2XNG5	biological_regulation cellular_process death immune_system_process localization locomotion metabolic_process multi-organism_process negative_regulation_of_biological_process positive_regulation_of_biological_process regulation_of_biological_process response_to_stimulus	extracellular_region	binding	Fowlicidin-2 OS=Gallus gallus GN=CathL2 PE=2 SV=1	16946.3	154	58.44	14	1.02802	0.67933
E1BVT0	biological_regulation cellular_component_organization_or_biogenesis cellular_process death developmental_process establishment_of_localization immune_system_process localization metabolic_process multicellular_organismal_process pigmentation regulation_of_biological_process response_to_stimulus signaling	cell cell_part extracellular_region extracellular_region_part macromolecular_complex organelle	binding catalytic_activity transporter_activity	Uncharacterized protein (Fragment) OS=Gallus gallus GN=RALB PE=4 SV=2	26264.6	232	11.64	2	1.02802	0.694605
E1BTT1	biological_regulation cellular_process immune_system_process regulation_of_biological_process response_to_stimulus signaling	cell cell_part extracellular_region extracellular_region_part organelle	binding	Uncharacterized protein OS=Gallus gallus GN=LOC771734 PE=4 SV=2	39800.6	372	16.94	4	1.02802	0.992751
Q5ZK19	cellular_component_organization_or_biogenesis cellular_process establishment_of_localization immune_system_process localization metabolic_process	cell cell_part macromolecular_complex organelle organelle_part	binding structural_molecule_activity	Uncharacterized protein OS=Gallus gallus GN=DCTN3 PE=2 SV=1	21049.2	185	60.54	8	1.02802	0.642791
Q9W6V0	biological_regulation cellular_component_organization_or_biogenesis cellular_process developmental_process immune_system_process locomotion metabolic_process multicellular_organismal_process positive_regulation_of_biological_process regulation_of_biological_process response_to_stimulus signaling	cell cell_part macromolecular_complex organelle organelle_part	binding channel_regulator_activity structural_molecule_activity	Hyperion protein, 419 kD isoform OS=Gallus gallus GN=hyperion PE=2 SV=1	418999	3616	0.2212	1	1.02802	0.9614
E1BR10	biological_regulation cell_proliferation cellular_component_organization_or_biogenesis cellular_process death developmental_process immune_system_process metabolic_process multi-organism_process multicellular_organismal_process negative_regulation_of_biological_process positive_regulation_of_biological_process regulation_of_biological_process response_to_stimulus	cell cell_part extracellular_region extracellular_region_part macromolecular_complex membrane-enclosed_lumen organelle organelle_part	antioxidant_activity binding catalytic_activity enzyme_regulator_activity	Uncharacterized protein OS=Gallus gallus GN=PRDX3 PE=4 SV=1	27979.1	257	36.58	10	1.02802	0.6532
Q9PSX7	biological_adhesion biological_regulation cell_proliferation cellular_component_organization_or_biogenesis cellular_process death developmental_process establishment_of_localization growth immune_system_process localization locomotion metabolic_process multicellular_organismal_process negative_regulation_of_biological_process positive_regulation_of_biological_process regulation_of_biological_proc…	cell cell_part extracellular_region extracellular_region_part organelle	binding catalytic_activity molecular_transducer_activity	Rho-related GTP-binding protein RhoC OS=Gallus gallus GN=RHOC PE=1 SV=1	21973.2	193	33.16	1	1.02802	0.971384
Q5F3J5	biological_regulation cellular_component_organization_or_biogenesis cellular_process developmental_process immune_system_process locomotion metabolic_process multicellular_organismal_process negative_regulation_of_biological_process positive_regulation_of_biological_process regulation_of_biological_process response_to_stimulus signaling viral_reproduction	cell cell_part macromolecular_complex membrane-enclosed_lumen organelle organelle_part	binding catalytic_activity enzyme_regulator_activity	Proteasome activator complex subunit 3 OS=Gallus gallus GN=PSME3 PE=1 SV=1	29480.8	254	24.02	6	1.02802	0.610179
Q5ZLQ6	biological_regulation cellular_component_organization_or_biogenesis cellular_process developmental_process establishment_of_localization immune_system_process localization locomotion metabolic_process multicellular_organismal_process negative_regulation_of_biological_process regulation_of_biological_process response_to_stimulus signaling viral_reproduction	cell cell_part extracellular_region extracellular_region_part macromolecular_complex membrane-enclosed_lumen organelle organelle_part	binding protein_binding_transcription_factor_activity	14-3-3 protein beta/alpha OS=Gallus gallus GN=YWHAB PE=2 SV=1	27906.9	244	56.97	10	1.02802	0.775529
Q6EE32	biological_regulation cell_proliferation cellular_component_organization_or_biogenesis cellular_process death developmental_process establishment_of_localization immune_system_process localization locomotion metabolic_process multicellular_organismal_process negative_regulation_of_biological_process positive_regulation_of_biological_process regulation_of_biological_process reproduction reproducti…	cell cell_part extracellular_region extracellular_region_part macromolecular_complex membrane-enclosed_lumen organelle organelle_part	binding	Calreticulin (Fragment) OS=Gallus gallus PE=2 SV=1	46879.9	404	43.56	18	1.02802	0.811842
Q5ZJX9	biological_regulation cellular_component_organization_or_biogenesis cellular_process death developmental_process immune_system_process locomotion metabolic_process multicellular_organismal_process negative_regulation_of_biological_process positive_regulation_of_biological_process regulation_of_biological_process response_to_stimulus signaling viral_reproduction	cell cell_part extracellular_region extracellular_region_part macromolecular_complex membrane-enclosed_lumen organelle organelle_part	binding catalytic_activity	Proteasome subunit alpha type OS=Gallus gallus GN=RCJMB04_14i9 PE=2 SV=1	26446.9	241	47.72	8	1.02802	0.800304
R4GM75	biological_regulation cell_proliferation cellular_process death developmental_process immune_system_process metabolic_process multicellular_organismal_process negative_regulation_of_biological_process positive_regulation_of_biological_process regulation_of_biological_process response_to_stimulus signaling	cell cell_part organelle	binding catalytic_activity	Uncharacterized protein OS=Gallus gallus GN=DUSP22 PE=4 SV=1	23338.1	206	27.67	5	1.02802	0.953095
Q5ZKI0	biological_regulation cell_proliferation cellular_component_organization_or_biogenesis cellular_process death developmental_process establishment_of_localization growth immune_system_process localization locomotion metabolic_process multicellular_organismal_process negative_regulation_of_biological_process positive_regulation_of_biological_process regulation_of_biological_process response_to_stim…	cell cell_part macromolecular_complex membrane-enclosed_lumen organelle organelle_part synapse	binding catalytic_activity channel_regulator_activity	Calcium/calmodulin-dependent protein kinase type II delta chain OS=Gallus gallus GN=CAMK2D PE=2 SV=1	54202.5	479	35.07	10	1.02802	0.801336
P26007	biological_adhesion biological_regulation cellular_component_organization_or_biogenesis cellular_process death developmental_process immune_system_process localization locomotion metabolic_process multicellular_organismal_process positive_regulation_of_biological_process regulation_of_biological_process response_to_stimulus signaling	cell cell_part extracellular_region extracellular_region_part macromolecular_complex	binding	Integrin alpha-6 OS=Gallus gallus GN=ITGA6 PE=2 SV=1	119199	1072	15.76	11	1.02802	0.457863
E1BS06	cell_proliferation cellular_component_organization_or_biogenesis cellular_process establishment_of_localization localization metabolic_process reproduction reproductive_process viral_reproduction	cell cell_part extracellular_region extracellular_region_part macromolecular_complex membrane-enclosed_lumen organelle organelle_part	binding structural_molecule_activity	Uncharacterized protein OS=Gallus gallus GN=RPL23A PE=3 SV=2	17655.9	155	22.58	4	1.02802	0.885468
R4GM33	biological_regulation cell_proliferation cellular_component_organization_or_biogenesis cellular_process growth metabolic_process negative_regulation_of_biological_process regulation_of_biological_process response_to_stimulus	cell cell_part macromolecular_complex membrane-enclosed_lumen organelle organelle_part	binding	Uncharacterized protein OS=Gallus gallus GN=MORF4L1 PE=4 SV=1	42415.5	366	3.825	1	1.02802	0.95241
F1N8H6	biological_regulation cell_proliferation cellular_component_organization_or_biogenesis cellular_process metabolic_process regulation_of_biological_process response_to_stimulus	cell cell_part macromolecular_complex organelle organelle_part	binding	Heterochromatin protein 1-binding protein 3 OS=Gallus gallus GN=HP1BP3 PE=3 SV=1	61851.8	559	22.72	12	1.02802	0.307189
Q98953	biological_regulation cell_proliferation cellular_component_organization_or_biogenesis cellular_process developmental_process establishment_of_localization localization multicellular_organismal_process positive_regulation_of_biological_process regulation_of_biological_process response_to_stimulus signaling	cell cell_part extracellular_region extracellular_region_part organelle organelle_part	binding transporter_activity	Protein S100-A6 OS=Gallus gallus GN=S100A6 PE=3 SV=1	10275.7	92	34.78	2	1.02802	0.956369
F1NVA4	biological_regulation cell_proliferation cellular_component_organization_or_biogenesis cellular_process death developmental_process establishment_of_localization localization metabolic_process negative_regulation_of_biological_process positive_regulation_of_biological_process regulation_of_biological_process response_to_stimulus viral_reproduction	cell cell_part macromolecular_complex membrane-enclosed_lumen organelle organelle_part	binding enzyme_regulator_activity protein_binding_transcription_factor_activity	Nucleophosmin (Fragment) OS=Gallus gallus GN=NPM1 PE=4 SV=2	30352.5	275	40.36	13	1.02802	0.942498
F1NV89	biological_regulation cell_proliferation cellular_component_organization_or_biogenesis cellular_process developmental_process establishment_of_localization growth localization metabolic_process positive_regulation_of_biological_process regulation_of_biological_process response_to_stimulus signaling	cell cell_part extracellular_region extracellular_region_part organelle organelle_part	binding	Uncharacterized protein OS=Gallus gallus GN=WDR11 PE=4 SV=2	136092	1222	3.028	3	1.02802	0.712816
E1C2Z5	biological_regulation cell_proliferation cellular_process developmental_process metabolic_process multicellular_organismal_process negative_regulation_of_biological_process regulation_of_biological_process	cell cell_part extracellular_region extracellular_region_part organelle	binding catalytic_activity	Uncharacterized protein OS=Gallus gallus GN=WARS PE=3 SV=1	53695.8	473	13.32	4	1.02802	0.948893
Q5ZHX1	biological_regulation cell_proliferation cellular_component_organization_or_biogenesis cellular_process developmental_process establishment_of_localization growth localization locomotion multicellular_organismal_process negative_regulation_of_biological_process positive_regulation_of_biological_process regulation_of_biological_process response_to_stimulus signaling	cell cell_part extracellular_region extracellular_region_part organelle	binding catalytic_activity	Ras-related protein Rap-1b OS=Gallus gallus GN=RAP1B PE=2 SV=1	20824.7	184	69.02	6	1.02802	0.821772
E1BRI2	biological_regulation cell_proliferation cellular_component_organization_or_biogenesis cellular_process developmental_process metabolic_process multi-organism_process multicellular_organismal_process regulation_of_biological_process reproduction reproductive_process response_to_stimulus signaling	cell cell_part extracellular_region extracellular_region_part macromolecular_complex membrane-enclosed_lumen organelle organelle_part	binding enzyme_regulator_activity	Uncharacterized protein OS=Gallus gallus GN=APPL2 PE=4 SV=2	77789.5	694	9.654	5	1.02802	0.826622
Q5ZL32	biological_regulation cell_proliferation cellular_process metabolic_process multicellular_organismal_process response_to_stimulus	cell cell_part organelle organelle_part	catalytic_activity	Uncharacterized protein OS=Gallus gallus GN=RCJMB04_8a2 PE=2 SV=1	33602.1	305	9.836	2	1.02802	0.986042
P21868	biological_regulation cell_proliferation cellular_component_organization_or_biogenesis cellular_process death developmental_process growth locomotion metabolic_process multicellular_organismal_process negative_regulation_of_biological_process positive_regulation_of_biological_process regulation_of_biological_process response_to_stimulus rhythmic_process signaling	cell cell_part macromolecular_complex membrane-enclosed_lumen organelle organelle_part	binding catalytic_activity enzyme_regulator_activity	Casein kinase II subunit alpha OS=Gallus gallus GN=CSNK2A1 PE=2 SV=1	45190.3	391	33.5	8	1.02802	0.483377
F1P4X5	biological_regulation cell_proliferation cellular_process death localization locomotion metabolic_process positive_regulation_of_biological_process regulation_of_biological_process	cell cell_part membrane-enclosed_lumen organelle organelle_part	binding protein_binding_transcription_factor_activity	Uncharacterized protein OS=Gallus gallus GN=CCAR1 PE=4 SV=2	131282	1138	11.16	9	1.02802	0.975561
F1NA71	biological_adhesion biological_regulation cellular_component_organization_or_biogenesis cellular_process metabolic_process positive_regulation_of_biological_process regulation_of_biological_process response_to_stimulus signaling	cell cell_part macromolecular_complex membrane-enclosed_lumen organelle organelle_part	binding enzyme_regulator_activity	Uncharacterized protein OS=Gallus gallus PE=4 SV=2	120990	1084	18.73	12	1.02802	0.519772
Q5ZM97	biological_adhesion biological_regulation cellular_process establishment_of_localization localization metabolic_process regulation_of_biological_process response_to_stimulus signaling	cell cell_part	binding enzyme_regulator_activity	Putative uncharacterized protein OS=Gallus gallus GN=RCJMB04_2m10 PE=2 SV=1	46282.2	398	8.04	3	1.02802	0.858815
F1NT44	biological_regulation cellular_process metabolic_process negative_regulation_of_biological_process regulation_of_biological_process response_to_stimulus signaling	cell cell_part organelle	binding catalytic_activity	Translin OS=Gallus gallus GN=TSN PE=4 SV=1	25976.4	229	37.55	8	1.02802	0.843176
Q5ZKL1	biological_regulation cellular_component_organization_or_biogenesis cellular_process establishment_of_localization localization metabolic_process multi-organism_process regulation_of_biological_process reproduction reproductive_process response_to_stimulus viral_reproduction	cell cell_part organelle organelle_part	binding	Uncharacterized protein OS=Gallus gallus GN=RCJMB04_10d12 PE=2 SV=1	60460.9	601	4.16	2	1.02802	0.923839
F7BGT1	cellular_process metabolic_process response_to_stimulus	cell cell_part extracellular_region extracellular_region_part membrane-enclosed_lumen organelle organelle_part	binding catalytic_activity	Uncharacterized protein OS=Gallus gallus GN=NUDT1 PE=3 SV=1	18069.7	156	9.615	1	1.02802	0.836497
Q5ZJM9	biological_regulation cellular_process localization metabolic_process negative_regulation_of_biological_process positive_regulation_of_biological_process regulation_of_biological_process response_to_stimulus	cell cell_part membrane-enclosed_lumen organelle organelle_part	binding catalytic_activity protein_tag	Small ubiquitin-related modifier 2 OS=Gallus gallus GN=SUMO2 PE=3 SV=1	10871.2	95	12.63	1	1.02802	0.796905
F1NXW5	biological_regulation cellular_component_organization_or_biogenesis cellular_process death establishment_of_localization localization metabolic_process negative_regulation_of_biological_process positive_regulation_of_biological_process regulation_of_biological_process response_to_stimulus signaling	cell cell_part macromolecular_complex organelle	binding catalytic_activity molecular_transducer_activity nucleic_acid_binding_transcription_factor_activity	Uncharacterized protein OS=Gallus gallus GN=CBL PE=4 SV=2	95560.2	865	11.79	6	1.02802	0.715409
P21566	biological_regulation cellular_component_organization_or_biogenesis cellular_process developmental_process establishment_of_localization localization locomotion metabolic_process multi-organism_process multicellular_organismal_process positive_regulation_of_biological_process regulation_of_biological_process response_to_stimulus	cell cell_part extracellular_region extracellular_region_part membrane-enclosed_lumen organelle organelle_part	binding	Cofilin-2 OS=Gallus gallus GN=CFL2 PE=1 SV=2	18661.4	166	27.71	3	1.02802	0.955092
Q5ZLG1	biological_regulation cellular_component_organization_or_biogenesis cellular_process developmental_process establishment_of_localization localization metabolic_process multicellular_organismal_process regulation_of_biological_process response_to_stimulus signaling	cell cell_part extracellular_region extracellular_region_part organelle organelle_part	binding catalytic_activity	Ras-related protein Rab-18 OS=Gallus gallus GN=RAB18 PE=2 SV=1	22954	206	51.46	8	1.02802	0.941988
O93481	biological_regulation cellular_component_organization_or_biogenesis cellular_process metabolic_process negative_regulation_of_biological_process regulation_of_biological_process response_to_stimulus	cell cell_part membrane-enclosed_lumen organelle organelle_part	binding	Chromobox protein (CHCB2) OS=Gallus gallus GN=CBX3 PE=2 SV=1	19777	174	44.83	6	1.02802	0.484702
E1BUB6	cellular_process metabolic_process response_to_stimulus	cell cell_part extracellular_region extracellular_region_part organelle	antioxidant_activity catalytic_activity	Uncharacterized protein (Fragment) OS=Gallus gallus GN=GSTT1L PE=3 SV=2	29895.3	260	23.46	5	1.02802	0.837901
E1C123	biological_regulation cellular_process metabolic_process regulation_of_biological_process response_to_stimulus	cell cell_part extracellular_region extracellular_region_part organelle	binding enzyme_regulator_activity	Uncharacterized protein OS=Gallus gallus GN=AHSA1 PE=4 SV=1	38044.9	340	12.35	3	1.02802	0.999619
P46156	multi-organism_process response_to_stimulus			Gallinacin-1 OS=Gallus gallus GN=GAL1 PE=1 SV=2	7208.6	65	27.69	2	1.02802	0.952764
F1NNN2	biological_regulation cellular_component_organization_or_biogenesis cellular_process developmental_process metabolic_process multicellular_organismal_process regulation_of_biological_process response_to_stimulus	cell cell_part macromolecular_complex membrane-enclosed_lumen organelle organelle_part	binding catalytic_activity enzyme_regulator_activity	Serine/threonine-protein phosphatase 2A 55 kDa regulatory subunit B OS=Gallus gallus GN=PPP2R2D PE=3 SV=2	52015.1	451	17.96	2	1.02802	0.945996
R4GFX3	biological_regulation cellular_process developmental_process growth metabolic_process multicellular_organismal_process regulation_of_biological_process response_to_stimulus	cell cell_part membrane-enclosed_lumen organelle organelle_part	binding catalytic_activity	Uncharacterized protein OS=Gallus gallus PE=4 SV=1	32996.4	300	5.333	1	1.02802	0.960253
F1NEW0	biological_regulation cellular_component_organization_or_biogenesis cellular_process establishment_of_localization localization metabolic_process multicellular_organismal_process positive_regulation_of_biological_process regulation_of_biological_process response_to_stimulus	cell cell_part extracellular_region extracellular_region_part organelle organelle_part	binding	Uncharacterized protein OS=Gallus gallus GN=LMAN1 PE=4 SV=1	56518.3	503	20.08	5	1.02802	0.65326
E1BT00	biological_regulation cellular_component_organization_or_biogenesis cellular_process developmental_process establishment_of_localization localization regulation_of_biological_process response_to_stimulus signaling	cell cell_part extracellular_region extracellular_region_part macromolecular_complex organelle organelle_part	binding catalytic_activity transporter_activity	Uncharacterized protein OS=Gallus gallus GN=ATP6V1D PE=4 SV=1	28236.5	247	10.53	2	1.02802	0.701416
F1NQ53	cellular_process establishment_of_localization localization metabolic_process response_to_stimulus	cell cell_part macromolecular_complex membrane-enclosed_lumen organelle organelle_part	binding	Uncharacterized protein (Fragment) OS=Gallus gallus GN=SRP19 PE=4 SV=2	16354.8	146	8.219	1	1.02802	0.953547
F1NAF3	cellular_component_organization_or_biogenesis cellular_process metabolic_process response_to_stimulus	cell cell_part macromolecular_complex membrane-enclosed_lumen organelle organelle_part	binding catalytic_activity	Uncharacterized protein OS=Gallus gallus GN=NDUFS8 PE=3 SV=2	23824	209	20.1	3	1.02802	0.815543
D2Z1L9	biological_regulation cellular_process establishment_of_localization localization positive_regulation_of_biological_process regulation_of_biological_process response_to_stimulus signaling	cell cell_part extracellular_region extracellular_region_part organelle organelle_part	binding transporter_activity	LIM and SH3 protein 1 OS=Gallus gallus GN=LASP1 PE=2 SV=1	29654.9	258	25.58	6	1.02802	0.412904
E1C6E6	biological_regulation cellular_process establishment_of_localization localization regulation_of_biological_process response_to_stimulus signaling	cell cell_part organelle organelle_part	binding	Uncharacterized protein OS=Gallus gallus GN=LRBA PE=4 SV=2	316667	2846	5.517	12	1.02802	0.872595
R4GKV5	cellular_component_organization_or_biogenesis cellular_process metabolic_process response_to_stimulus	cell cell_part macromolecular_complex organelle organelle_part	binding	Uncharacterized protein OS=Gallus gallus GN=EMC6 PE=4 SV=1	12056.2	110	10.91	1	1.02802	0.905676
Q9YH14	cellular_process establishment_of_localization localization metabolic_process response_to_stimulus	cell cell_part macromolecular_complex membrane-enclosed_lumen organelle organelle_part	binding catalytic_activity transporter_activity	Progesterone receptor binding protein OS=Gallus gallus GN=rbf PE=2 SV=1	8338.6	71	73.24	5	1.02802	0.365888
E1BRH7	biological_regulation cellular_component_organization_or_biogenesis cellular_process developmental_process metabolic_process multicellular_organismal_process regulation_of_biological_process response_to_stimulus signaling	cell cell_part organelle organelle_part	binding catalytic_activity enzyme_regulator_activity	Uncharacterized protein OS=Gallus gallus GN=PDE6D PE=4 SV=2	17311.7	150	28.67	3	1.02802	0.808177
Q7T0L4	biological_regulation cellular_component_organization_or_biogenesis cellular_process localization metabolic_process negative_regulation_of_biological_process positive_regulation_of_biological_process regulation_of_biological_process response_to_stimulus signaling	cell cell_part macromolecular_complex membrane-enclosed_lumen organelle organelle_part	binding	Telomeric repeat-binding factor 2-interacting protein 1 OS=Gallus gallus GN=TERF2IP PE=1 SV=1	36181.1	329	9.726	2	1.02802	0.871791
H9L0B5	biological_regulation cellular_process developmental_process metabolic_process multicellular_organismal_process negative_regulation_of_biological_process positive_regulation_of_biological_process regulation_of_biological_process reproduction reproductive_process response_to_stimulus viral_reproduction	cell cell_part macromolecular_complex membrane-enclosed_lumen organelle organelle_part	binding catalytic_activity	DNA-directed RNA polymerase subunit OS=Gallus gallus GN=POLR2I PE=3 SV=2	14378.9	125	13.6	1	1.02802	0.980062
F1NH65	biological_regulation cellular_component_organization_or_biogenesis cellular_process developmental_process establishment_of_localization localization metabolic_process regulation_of_biological_process response_to_stimulus	cell cell_part macromolecular_complex organelle organelle_part	binding	Uncharacterized protein OS=Gallus gallus GN=SCFD1 PE=4 SV=2	71367	632	18.51	7	1.02802	0.758972
F1NA86	biological_regulation cellular_component_organization_or_biogenesis cellular_process death establishment_of_localization growth localization metabolic_process multi-organism_process negative_regulation_of_biological_process positive_regulation_of_biological_process regulation_of_biological_process response_to_stimulus signaling	cell cell_part extracellular_region extracellular_region_part macromolecular_complex membrane-enclosed_lumen organelle organelle_part	binding protein_binding_transcription_factor_activity	Uncharacterized protein OS=Gallus gallus GN=SQSTM1 PE=4 SV=2	49712	452	2.212	1	1.02802	0.953825
Q9W6I1	biological_regulation cellular_component_organization_or_biogenesis cellular_process developmental_process establishment_of_localization localization metabolic_process multicellular_organismal_process positive_regulation_of_biological_process regulation_of_biological_process response_to_stimulus signaling	cell cell_part organelle	binding protein_binding_transcription_factor_activity	RNA-binding protein with multiple splicing OS=Gallus gallus GN=RBPMS PE=2 SV=1	21855.6	200	38.5	6	1.02802	0.53239
Q5ZM44	biological_regulation cellular_component_organization_or_biogenesis cellular_process establishment_of_localization localization metabolic_process negative_regulation_of_biological_process positive_regulation_of_biological_process regulation_of_biological_process response_to_stimulus signaling	cell cell_part extracellular_region extracellular_region_part organelle organelle_part	binding channel_regulator_activity enzyme_regulator_activity transporter_activity	Calcineurin B homologous protein 1 OS=Gallus gallus GN=CHP1 PE=1 SV=3	22446.9	195	23.08	3	1.02802	0.786499
E1C115	biological_regulation cellular_component_organization_or_biogenesis cellular_process developmental_process metabolic_process multicellular_organismal_process negative_regulation_of_biological_process regulation_of_biological_process response_to_stimulus signaling	cell cell_part macromolecular_complex organelle	binding	Uncharacterized protein OS=Gallus gallus GN=EIF4EBP1 PE=4 SV=1	12499.9	116	26.72	1	1.02802	0.960768
F1NDV3	biological_regulation cellular_component_organization_or_biogenesis cellular_process developmental_process establishment_of_localization localization metabolic_process multi-organism_process negative_regulation_of_biological_process regulation_of_biological_process reproduction reproductive_process response_to_stimulus signaling viral_reproduction	cell cell_part macromolecular_complex organelle organelle_part	binding structural_molecule_activity transporter_activity	Uncharacterized protein OS=Gallus gallus GN=NUP133 PE=4 SV=2	131506	1181	9.653	8	1.02802	0.617966
P79994	biological_regulation cellular_component_organization_or_biogenesis cellular_process death developmental_process metabolic_process multicellular_organismal_process regulation_of_biological_process response_to_stimulus rhythmic_process viral_reproduction	cell cell_part macromolecular_complex membrane-enclosed_lumen organelle organelle_part	binding catalytic_activity	DNA topoisomerase I OS=Gallus gallus PE=2 SV=1	90795.8	766	18.28	11	1.02802	0.529199
F1NIY3	biological_regulation cellular_process death developmental_process metabolic_process negative_regulation_of_biological_process positive_regulation_of_biological_process regulation_of_biological_process response_to_stimulus signaling	cell cell_part membrane-enclosed_lumen organelle organelle_part	binding	Programmed cell death protein 4 OS=Gallus gallus GN=PDCD4 PE=4 SV=1	51723.3	467	25.91	9	1.02802	0.868472
F1NRQ6	biological_regulation cellular_process metabolic_process regulation_of_biological_process response_to_stimulus	cell cell_part extracellular_region extracellular_region_part organelle organelle_part	binding catalytic_activity	Uncharacterized protein OS=Gallus gallus GN=GK PE=3 SV=2	58491.6	532	10.71	5	1.02802	0.753712
Q5ZKI1	biological_regulation cellular_process establishment_of_localization localization metabolic_process multicellular_organismal_process negative_regulation_of_biological_process regulation_of_biological_process response_to_stimulus signaling	cell cell_part macromolecular_complex organelle	antioxidant_activity binding catalytic_activity transporter_activity	Chloride intracellular channel protein OS=Gallus gallus GN=CLIC2 PE=2 SV=1	28134	244	73.36	18	1.02802	0.264886
E1C1A9	biological_regulation cellular_component_organization_or_biogenesis cellular_process developmental_process immune_system_process metabolic_process multicellular_organismal_process regulation_of_biological_process response_to_stimulus	cell cell_part extracellular_region extracellular_region_part membrane-enclosed_lumen organelle organelle_part	binding catalytic_activity	Uncharacterized protein OS=Gallus gallus GN=CHD2 PE=4 SV=2	120946	1054	0.9488	1	1.01859	0.859798
C4PFJ7	biological_regulation cellular_process death developmental_process immune_system_process localization locomotion metabolic_process multi-organism_process multicellular_organismal_process negative_regulation_of_biological_process positive_regulation_of_biological_process regulation_of_biological_process response_to_stimulus	cell cell_part extracellular_region	binding	Cathelicidin-3 OS=Gallus gallus GN=CATHL1 PE=2 SV=1	16071.5	148	62.84	10	1.01859	0.812529
Q9IAM7	biological_regulation cell_proliferation cellular_component_organization_or_biogenesis cellular_process death developmental_process immune_system_process locomotion metabolic_process multi-organism_process multicellular_organismal_process negative_regulation_of_biological_process positive_regulation_of_biological_process regulation_of_biological_process reproduction reproductive_process response_…	cell cell_part macromolecular_complex membrane-enclosed_lumen organelle organelle_part	binding catalytic_activity	Double-strand break repair protein MRE11 OS=Gallus gallus GN=MRE11 PE=2 SV=1	80023.3	700	4.143	2	1.01859	0.876481
Q90748	biological_adhesion biological_regulation cellular_component_organization_or_biogenesis cellular_process establishment_of_localization immune_system_process localization locomotion metabolic_process multi-organism_process negative_regulation_of_biological_process positive_regulation_of_biological_process regulation_of_biological_process response_to_stimulus	cell cell_part macromolecular_complex organelle organelle_part	binding catalytic_activity	Brush border myosin IB OS=Gallus gallus GN=CBBMIB PE=2 SV=1	126207	1099	24.57	22	1.01859	0.475954
F1NZU2	biological_regulation cellular_process developmental_process immune_system_process metabolic_process multicellular_organismal_process negative_regulation_of_biological_process regulation_of_biological_process response_to_stimulus	cell cell_part macromolecular_complex organelle organelle_part	binding	Uncharacterized protein OS=Gallus gallus GN=SYNCRIP PE=4 SV=2	49681.3	448	27.68	6	1.01859	0.676549
F1NX13	biological_regulation cell_proliferation cellular_component_organization_or_biogenesis cellular_process developmental_process immune_system_process metabolic_process multicellular_organismal_process negative_regulation_of_biological_process positive_regulation_of_biological_process regulation_of_biological_process response_to_stimulus signaling	cell cell_part extracellular_region extracellular_region_part macromolecular_complex organelle organelle_part	binding enzyme_regulator_activity	Uncharacterized protein OS=Gallus gallus GN=DRG1 PE=4 SV=1	40459.7	367	18.8	5	1.01859	0.615825
Q5ZJ79	biological_regulation cellular_process immune_system_process metabolic_process regulation_of_biological_process response_to_stimulus signaling	cell cell_part macromolecular_complex organelle organelle_part	binding enzyme_regulator_activity	Uncharacterized protein OS=Gallus gallus GN=RCJMB04_20d3 PE=2 SV=1	40808.3	350	10.29	3	1.01859	0.967879
F5CSS9	biological_regulation cellular_process establishment_of_localization immune_system_process localization metabolic_process multi-organism_process regulation_of_biological_process reproduction reproductive_process response_to_stimulus viral_reproduction	cell cell_part extracellular_region extracellular_region_part macromolecular_complex organelle organelle_part	binding catalytic_activity transporter_activity	Transporter associated with antigen presentation 1 (Fragment) OS=Gallus gallus GN=TAP1 PE=2 SV=1	62882.8	584	37.67	14	1.01859	0.502946
E1BVJ5	biological_regulation cellular_component_organization_or_biogenesis cellular_process developmental_process immune_system_process metabolic_process multicellular_organismal_process negative_regulation_of_biological_process positive_regulation_of_biological_process regulation_of_biological_process response_to_stimulus	cell cell_part macromolecular_complex membrane-enclosed_lumen organelle organelle_part	binding catalytic_activity	Uncharacterized protein (Fragment) OS=Gallus gallus GN=QARS PE=3 SV=2	86887.4	770	30.78	19	1.01859	0.699476
Q5ZJ05	biological_regulation cellular_component_organization_or_biogenesis cellular_process developmental_process establishment_of_localization immune_system_process localization metabolic_process multicellular_organismal_process	cell cell_part macromolecular_complex	binding	Uncharacterized protein OS=Gallus gallus GN=RCJMB04_22b21 PE=2 SV=1	88668.1	761	3.811	2	1.01859	0.31443
Q5ZMV5	biological_regulation cellular_component_organization_or_biogenesis cellular_process developmental_process immune_system_process localization locomotion multicellular_organismal_process positive_regulation_of_biological_process regulation_of_biological_process response_to_stimulus signaling	cell cell_part extracellular_region extracellular_region_part macromolecular_complex organelle organelle_part	binding structural_molecule_activity	Actin-related protein 2/3 complex subunit 5 OS=Gallus gallus GN=RCJMB04_1b5 PE=2 SV=1	16452.5	151	67.55	8	1.01859	0.452082
F1NHY8	biological_regulation cellular_component_organization_or_biogenesis cellular_process death developmental_process establishment_of_localization immune_system_process localization locomotion metabolic_process multicellular_organismal_process negative_regulation_of_biological_process positive_regulation_of_biological_process regulation_of_biological_process response_to_stimulus	cell cell_part organelle	binding catalytic_activity	Uncharacterized protein OS=Gallus gallus GN=CAMK1D PE=4 SV=2	43794.4	393	6.107	1	1.01859	0.899964
F1NIU6	biological_regulation cell_killing cell_proliferation cellular_component_organization_or_biogenesis cellular_process death developmental_process establishment_of_localization growth immune_system_process localization metabolic_process multicellular_organismal_process negative_regulation_of_biological_process positive_regulation_of_biological_process regulation_of_biological_process response_to_st…	cell cell_part extracellular_region extracellular_region_part organelle organelle_part	binding enzyme_regulator_activity molecular_transducer_activity receptor_regulator_activity transporter_activity	Uncharacterized protein OS=Gallus gallus GN=M6PR PE=4 SV=2	32349.5	291	12.37	3	1.01859	0.966273
Q76FQ4	biological_regulation cellular_component_organization_or_biogenesis cellular_process death developmental_process immune_system_process metabolic_process multicellular_organismal_process negative_regulation_of_biological_process positive_regulation_of_biological_process regulation_of_biological_process reproduction reproductive_process response_to_stimulus signaling	cell cell_part macromolecular_complex membrane-enclosed_lumen organelle organelle_part	binding catalytic_activity	Putative uncharacterized protein cMSH2 (Fragment) OS=Gallus gallus GN=cMSH2 PE=2 SV=1	96213.3	861	3.136	2	1.01859	0.947158
R4GL32	biological_regulation cell_proliferation cellular_component_organization_or_biogenesis cellular_process developmental_process establishment_of_localization immune_system_process localization locomotion metabolic_process multi-organism_process multicellular_organismal_process negative_regulation_of_biological_process positive_regulation_of_biological_process regulation_of_biological_process respon…	cell cell_part macromolecular_complex membrane-enclosed_lumen organelle organelle_part	binding	Uncharacterized protein OS=Gallus gallus GN=PAF1 PE=4 SV=1	58959.7	527	11.76	5	1.01859	0.857743
Q5ZJL3	biological_regulation cellular_component_organization_or_biogenesis cellular_process death developmental_process immune_system_process locomotion metabolic_process multicellular_organismal_process negative_regulation_of_biological_process positive_regulation_of_biological_process regulation_of_biological_process response_to_stimulus signaling viral_reproduction	cell cell_part macromolecular_complex membrane-enclosed_lumen organelle organelle_part	binding enzyme_regulator_activity	Uncharacterized protein OS=Gallus gallus GN=PSMF1 PE=2 SV=1	29141.8	271	36.9	5	1.01859	0.697335
R4GJV4	biological_regulation cell_proliferation cellular_process developmental_process immune_system_process metabolic_process multicellular_organismal_process negative_regulation_of_biological_process positive_regulation_of_biological_process regulation_of_biological_process response_to_stimulus signaling	cell cell_part membrane-enclosed_lumen organelle organelle_part	binding molecular_transducer_activity nucleic_acid_binding_transcription_factor_activity	Uncharacterized protein (Fragment) OS=Gallus gallus GN=STAT6 PE=4 SV=1	26867.4	234	32.91	7	1.01859	0.728182
Q90979	biological_regulation cellular_component_organization_or_biogenesis cellular_process developmental_process immune_system_process metabolic_process multicellular_organismal_process positive_regulation_of_biological_process regulation_of_biological_process response_to_stimulus	cell cell_part extracellular_region extracellular_region_part macromolecular_complex membrane-enclosed_lumen organelle organelle_part	binding nucleic_acid_binding_transcription_factor_activity protein_binding_transcription_factor_activity	Nuclear factor erythroid 2-related factor 1 OS=Gallus gallus GN=F PE=4 SV=1	53579.7	503	11.73	5	1.01859	0.889939
F1NMH8	biological_regulation cell_proliferation cellular_component_organization_or_biogenesis cellular_process developmental_process establishment_of_localization immune_system_process localization locomotion metabolic_process multicellular_organismal_process negative_regulation_of_biological_process positive_regulation_of_biological_process regulation_of_biological_process response_to_stimulus signaling	cell cell_part extracellular_region extracellular_region_part organelle	binding catalytic_activity	Tyrosine-protein kinase OS=Gallus gallus GN=CSK PE=3 SV=2	59294.9	526	36.31	15	1.01859	0.764166
H9L3K3	biological_regulation cellular_component_organization_or_biogenesis cellular_process developmental_process establishment_of_localization immune_system_process localization metabolic_process multi-organism_process multicellular_organismal_process negative_regulation_of_biological_process positive_regulation_of_biological_process regulation_of_biological_process reproduction reproductive_process re…	cell cell_part membrane-enclosed_lumen organelle organelle_part	binding catalytic_activity	Uncharacterized protein (Fragment) OS=Gallus gallus PE=4 SV=2	117971	1080	5.926	1	1.01859	0.967821
Q5ZIL1	biological_regulation cell_proliferation cellular_component_organization_or_biogenesis cellular_process developmental_process immune_system_process metabolic_process multicellular_organismal_process positive_regulation_of_biological_process regulation_of_biological_process response_to_stimulus	cell cell_part macromolecular_complex membrane-enclosed_lumen organelle organelle_part	binding catalytic_activity	Uncharacterized protein OS=Gallus gallus GN=RCJMB04_25e24 PE=2 SV=1	67071.7	611	6.71	3	1.01859	0.938617
C4PC98	biological_regulation cellular_process immune_system_process multi-organism_process positive_regulation_of_biological_process regulation_of_biological_process response_to_stimulus signaling	cell cell_part	molecular_transducer_activity	Toll-like receptor OS=Gallus gallus PE=3 SV=1	90838	793	5.927	3	1.01859	0.949688
P07583	biological_adhesion biological_regulation cellular_component_organization_or_biogenesis cellular_process death developmental_process immune_system_process localization locomotion multi-organism_process multicellular_organismal_process negative_regulation_of_biological_process positive_regulation_of_biological_process regulation_of_biological_process reproduction reproductive_process response_to_s…	cell cell_part extracellular_region extracellular_region_part organelle	binding molecular_transducer_activity	Beta-galactoside-binding lectin OS=Gallus gallus PE=1 SV=2	15063.1	135	60.74	6	1.01859	0.879086
P05094	biological_adhesion biological_regulation cellular_component_organization_or_biogenesis cellular_process death developmental_process establishment_of_localization immune_system_process localization metabolic_process multicellular_organismal_process negative_regulation_of_biological_process regulation_of_biological_process response_to_stimulus signaling	cell cell_part extracellular_region extracellular_region_part macromolecular_complex membrane-enclosed_lumen organelle organelle_part	binding protein_binding_transcription_factor_activity	Alpha-actinin-1 OS=Gallus gallus GN=ACTN1 PE=1 SV=3	103161	893	70.55	3	1.01859	0.726182
F1NQU4	biological_adhesion biological_regulation cell_proliferation cellular_component_organization_or_biogenesis cellular_process death developmental_process establishment_of_localization immune_system_process localization locomotion metabolic_process multi-organism_process multicellular_organismal_process negative_regulation_of_biological_process positive_regulation_of_biological_process regulation_of…	cell cell_part membrane-enclosed_lumen organelle organelle_part	binding catalytic_activity	Tyrosine-protein kinase OS=Gallus gallus GN=JAK2 PE=3 SV=2	129906	1129	5.226	4	1.01859	0.941626
Q5ZJI7	biological_regulation cellular_component_organization_or_biogenesis cellular_process developmental_process immune_system_process locomotion multicellular_organismal_process positive_regulation_of_biological_process regulation_of_biological_process response_to_stimulus signaling	cell cell_part extracellular_region extracellular_region_part macromolecular_complex organelle organelle_part	binding	Uncharacterized protein OS=Gallus gallus GN=ARPC1A PE=2 SV=1	41689.2	370	16.76	3	1.01859	0.843937
F1NWG2	biological_regulation cell_killing cellular_component_organization_or_biogenesis cellular_process death developmental_process establishment_of_localization immune_system_process localization metabolic_process positive_regulation_of_biological_process regulation_of_biological_process response_to_stimulus	cell cell_part extracellular_region extracellular_region_part membrane-enclosed_lumen organelle organelle_part	binding catalytic_activity enzyme_regulator_activity	Uncharacterized protein (Fragment) OS=Gallus gallus GN=CTSC PE=3 SV=1	52059.8	463	20.73	9	1.01859	0.930275
Q4LDF5	immune_system_process response_to_stimulus	cell cell_part extracellular_region extracellular_region_part organelle	binding molecular_transducer_activity	DEC-205 protein OS=Gallus gallus GN=DEC205 PE=2 SV=1	199590	1732	8.718	11	1.01859	0.878721
E1BXF2	biological_adhesion biological_regulation cell_proliferation cellular_component_organization_or_biogenesis cellular_process death developmental_process establishment_of_localization growth immune_system_process localization locomotion metabolic_process multicellular_organismal_process negative_regulation_of_biological_process positive_regulation_of_biological_process regulation_of_biological_proc…	cell cell_part organelle synapse	binding catalytic_activity	Protein kinase C OS=Gallus gallus GN=PRKCQ PE=3 SV=2	81805.6	714	12.18	7	1.01859	0.706693
O73790	biological_regulation cellular_component_organization_or_biogenesis cellular_process developmental_process immune_system_process metabolic_process multi-organism_process multicellular_organismal_process regulation_of_biological_process response_to_stimulus	cell cell_part extracellular_region extracellular_region_part membrane-enclosed_lumen organelle organelle_part	binding enzyme_regulator_activity	Heterochromatin-associated protein MENT OS=Gallus gallus GN=SERPINB10 PE=1 SV=1	47383.2	410	38.05	16	1.01859	0.395495
Q5ZMA0	biological_adhesion biological_regulation cellular_component_organization_or_biogenesis cellular_process developmental_process establishment_of_localization immune_system_process localization metabolic_process multi-organism_process multicellular_organismal_process negative_regulation_of_biological_process positive_regulation_of_biological_process regulation_of_biological_process response_to_stim…	cell cell_part extracellular_region extracellular_region_part organelle organelle_part synapse synapse_part	binding catalytic_activity molecular_transducer_activity	Uncharacterized protein OS=Gallus gallus GN=RCJMB04_2m6 PE=2 SV=1	20805.8	181	55.25	6	1.01859	0.912299
F1NPA2	biological_regulation cellular_component_organization_or_biogenesis cellular_process death developmental_process immune_system_process locomotion metabolic_process multicellular_organismal_process negative_regulation_of_biological_process positive_regulation_of_biological_process regulation_of_biological_process response_to_stimulus signaling viral_reproduction	cell cell_part extracellular_region extracellular_region_part macromolecular_complex membrane-enclosed_lumen organelle organelle_part	binding	Uncharacterized protein (Fragment) OS=Gallus gallus GN=PSMD11 PE=4 SV=2	47916.8	428	27.8	8	1.01859	0.916858
F4ZCJ1	biological_regulation cellular_component_organization_or_biogenesis cellular_process developmental_process establishment_of_localization immune_system_process localization metabolic_process multicellular_organismal_process positive_regulation_of_biological_process regulation_of_biological_process response_to_stimulus	cell cell_part extracellular_region extracellular_region_part macromolecular_complex organelle organelle_part	binding	MHC class II antigen (Fragment) OS=Gallus gallus GN=B-DMA PE=2 SV=1	27770.7	255	3.137	1	1.01859	0.955483
Q5ZLX2	biological_regulation cellular_process death developmental_process establishment_of_localization immune_system_process localization metabolic_process multi-organism_process negative_regulation_of_biological_process positive_regulation_of_biological_process regulation_of_biological_process response_to_stimulus	cell cell_part extracellular_region extracellular_region_part macromolecular_complex organelle	binding	Eukaryotic translation initiation factor 2 subunit 1 OS=Gallus gallus GN=EIF2S1 PE=2 SV=2	36177.9	315	37.14	8	1.01859	0.986922
E1C0Z8	biological_regulation cellular_process immune_system_process positive_regulation_of_biological_process regulation_of_biological_process response_to_stimulus signaling	cell cell_part membrane-enclosed_lumen organelle organelle_part	binding	Uncharacterized protein OS=Gallus gallus GN=SPG21 PE=4 SV=1	35273	310	9.032	2	1.01859	0.984132
O57535	biological_adhesion biological_regulation cell_proliferation cellular_component_organization_or_biogenesis cellular_process death developmental_process immune_system_process metabolic_process multicellular_organismal_process negative_regulation_of_biological_process positive_regulation_of_biological_process regulation_of_biological_process response_to_stimulus signaling	cell cell_part extracellular_region extracellular_region_part macromolecular_complex organelle organelle_part	binding catalytic_activity nucleic_acid_binding_transcription_factor_activity	Nucleoside diphosphate kinase OS=Gallus gallus PE=2 SV=1	17287.9	153	59.48	8	1.01859	0.153629
P00523	biological_adhesion biological_regulation cell_proliferation cellular_component_organization_or_biogenesis cellular_process death developmental_process establishment_of_localization immune_system_process localization locomotion metabolic_process multi-organism_process multicellular_organismal_process negative_regulation_of_biological_process positive_regulation_of_biological_process regulation_of…	cell cell_part extracellular_region extracellular_region_part macromolecular_complex organelle organelle_part synapse synapse_part	binding catalytic_activity	Proto-oncogene tyrosine-protein kinase Src OS=Gallus gallus GN=SRC PE=1 SV=4	60009.6	533	22.51	6	1.01859	0.671862
F1P0W1	biological_regulation cellular_process death developmental_process immune_system_process metabolic_process multicellular_organismal_process negative_regulation_of_biological_process regulation_of_biological_process	cell cell_part membrane-enclosed_lumen organelle organelle_part	binding catalytic_activity electron_carrier_activity	Anamorsin OS=Gallus gallus GN=CIAPIN1 PE=3 SV=2	32904.9	307	19.22	4	1.01859	0.798508
F1NH67	biological_regulation cellular_component_organization_or_biogenesis cellular_process developmental_process establishment_of_localization immune_system_process localization metabolic_process multicellular_organismal_process negative_regulation_of_biological_process positive_regulation_of_biological_process regulation_of_biological_process response_to_stimulus signaling	cell cell_part macromolecular_complex membrane-enclosed_lumen organelle organelle_part	binding catalytic_activity	Uncharacterized protein OS=Gallus gallus GN=CYLD PE=4 SV=2	102041	909	3.63	3	1.01859	0.860233
O93417	biological_regulation cell_proliferation cellular_process death developmental_process immune_system_process metabolic_process multi-organism_process multicellular_organismal_process negative_regulation_of_biological_process positive_regulation_of_biological_process regulation_of_biological_process response_to_stimulus signaling	cell cell_part macromolecular_complex organelle	binding catalytic_activity enzyme_regulator_activity	Caspase-3 OS=Gallus gallus GN=CASP3 PE=2 SV=1	31674.7	283	22.26	5	1.01859	0.817545
P18652	biological_regulation cell_proliferation cellular_component_organization_or_biogenesis cellular_process death developmental_process growth immune_system_process locomotion metabolic_process multicellular_organismal_process positive_regulation_of_biological_process regulation_of_biological_process response_to_stimulus signaling	cell cell_part macromolecular_complex membrane-enclosed_lumen organelle organelle_part	binding catalytic_activity enzyme_regulator_activity	Ribosomal protein S6 kinase 2 alpha OS=Gallus gallus GN=RPS6KA PE=2 SV=1	84439.1	752	17.42	4	1.01859	0.980028
F1NKH3	biological_regulation cell_proliferation cellular_component_organization_or_biogenesis cellular_process developmental_process establishment_of_localization localization multicellular_organismal_process negative_regulation_of_biological_process regulation_of_biological_process	cell cell_part macromolecular_complex organelle organelle_part	binding	Uncharacterized protein OS=Gallus gallus GN=HOOK3 PE=4 SV=2	83484.8	722	12.74	7	1.01859	0.642324
F1NN46	biological_regulation cell_proliferation cellular_component_organization_or_biogenesis cellular_process death developmental_process establishment_of_localization localization locomotion metabolic_process multi-organism_process multicellular_organismal_process negative_regulation_of_biological_process positive_regulation_of_biological_process regulation_of_biological_process reproduction reproduct…	cell cell_part organelle synapse synapse_part	binding catalytic_activity	Uncharacterized protein OS=Gallus gallus GN=SPHK1 PE=4 SV=2	41736.9	386	3.368	1	1.01859	0.782846
Q6PWI2	biological_regulation cell_proliferation cellular_component_organization_or_biogenesis cellular_process developmental_process establishment_of_localization growth localization metabolic_process multi-organism_process multicellular_organismal_process negative_regulation_of_biological_process positive_regulation_of_biological_process regulation_of_biological_process reproduction reproductive_proces…	cell cell_part organelle organelle_part	binding enzyme_regulator_activity transporter_activity	Transporter OS=Gallus gallus GN=SERT PE=2 SV=1	74426.4	670	2.388	1	1.01859	0.8936
Q9I9P2	biological_regulation cell_proliferation cellular_component_organization_or_biogenesis cellular_process developmental_process establishment_of_localization growth localization metabolic_process multicellular_organismal_process negative_regulation_of_biological_process positive_regulation_of_biological_process regulation_of_biological_process reproduction reproductive_process response_to_stimulus …	cell cell_part macromolecular_complex membrane-enclosed_lumen organelle organelle_part	binding molecular_transducer_activity nucleic_acid_binding_transcription_factor_activity	Mothers against decapentaplegic homolog (Fragment) OS=Gallus gallus PE=2 SV=1	43553.6	385	12.73	3	1.01859	0.927473
F1NLL8	biological_regulation cell_proliferation cellular_component_organization_or_biogenesis cellular_process developmental_process metabolic_process multicellular_organismal_process negative_regulation_of_biological_process regulation_of_biological_process	cell cell_part macromolecular_complex membrane-enclosed_lumen organelle organelle_part	binding	Protein polybromo-1 OS=Gallus gallus GN=PBRM1 PE=4 SV=1	186832	1630	9.939	12	1.01859	0.254986
Q5ZIV5	biological_regulation cell_proliferation cellular_component_organization_or_biogenesis cellular_process death developmental_process establishment_of_localization localization locomotion metabolic_process multicellular_organismal_process negative_regulation_of_biological_process positive_regulation_of_biological_process regulation_of_biological_process response_to_stimulus signaling	cell cell_part extracellular_region extracellular_region_part organelle organelle_part	binding	Programmed cell death protein 10 OS=Gallus gallus GN=PDCD10 PE=2 SV=1	24701.4	212	28.77	7	1.01859	0.954177
E1BV44	cell_proliferation cellular_process death establishment_of_localization localization	cell cell_part extracellular_region extracellular_region_part membrane-enclosed_lumen organelle organelle_part	binding	Uncharacterized protein OS=Gallus gallus GN=CSE1L PE=4 SV=2	110436	971	26.16	18	1.01859	0.651652
Q5ZJ73	biological_regulation cell_proliferation cellular_process developmental_process metabolic_process multicellular_organismal_process regulation_of_biological_process	cell cell_part extracellular_region extracellular_region_part macromolecular_complex membrane-enclosed_lumen organelle organelle_part	binding protein_binding_transcription_factor_activity	Protein CREG1 OS=Gallus gallus GN=CREG1 PE=2 SV=1	21106	192	17.19	3	1.01859	0.829654
E1C1D1	biological_regulation cell_proliferation cellular_component_organization_or_biogenesis cellular_process developmental_process metabolic_process multi-organism_process multicellular_organismal_process negative_regulation_of_biological_process regulation_of_biological_process response_to_stimulus	cell cell_part extracellular_region extracellular_region_part organelle organelle_part	binding	Annexin OS=Gallus gallus GN=ANXA7 PE=3 SV=2	49333.1	459	22	8	1.01859	0.769524
Q04584	biological_adhesion biological_regulation cellular_component_organization_or_biogenesis cellular_process regulation_of_biological_process response_to_stimulus signaling	cell cell_part organelle organelle_part	binding	Zyxin OS=Gallus gallus GN=ZYX PE=1 SV=1	58537.3	542	46.68	17	1.01859	0.577678
E1C6R9	biological_adhesion biological_regulation cellular_component_organization_or_biogenesis cellular_process developmental_process establishment_of_localization localization locomotion multicellular_organismal_process regulation_of_biological_process response_to_stimulus signaling	cell cell_part extracellular_region extracellular_region_part macromolecular_complex organelle organelle_part	binding catalytic_activity	Uncharacterized protein OS=Gallus gallus GN=LOC770011 PE=4 SV=2	19883.1	172	68.02	7	1.01859	0.900599
Q98932	biological_adhesion biological_regulation cellular_component_organization_or_biogenesis cellular_process developmental_process establishment_of_localization localization multicellular_organismal_process regulation_of_biological_process response_to_stimulus signaling	cell cell_part extracellular_region extracellular_region_part organelle organelle_part	binding catalytic_activity	Ras-related protein Rab-5C OS=Gallus gallus GN=RAB5C PE=1 SV=1	23553.5	216	46.3	4	1.01859	0.88882
Q5ZI60	biological_adhesion biological_regulation cellular_component_organization_or_biogenesis cellular_process developmental_process establishment_of_localization localization locomotion multicellular_organismal_process negative_regulation_of_biological_process positive_regulation_of_biological_process regulation_of_biological_process response_to_stimulus signaling	cell cell_part macromolecular_complex organelle	binding	Coronin OS=Gallus gallus GN=CORO1C PE=2 SV=1	53207.3	474	45.57	23	1.01859	0.819509
E1BYZ3	biological_adhesion cellular_component_organization_or_biogenesis cellular_process developmental_process establishment_of_localization localization multicellular_organismal_process	cell cell_part organelle organelle_part	binding enzyme_regulator_activity	Uncharacterized protein OS=Gallus gallus PE=4 SV=1	92899.4	839	1.311	1	1.01859	0.748021
F1NU55	biological_adhesion biological_regulation cellular_component_organization_or_biogenesis cellular_process developmental_process establishment_of_localization growth localization locomotion multicellular_organismal_process positive_regulation_of_biological_process regulation_of_biological_process response_to_stimulus signaling	cell cell_part extracellular_region extracellular_region_part macromolecular_complex organelle organelle_part	binding	Uncharacterized protein OS=Gallus gallus GN=CTTN PE=4 SV=2	63277.8	563	24.33	10	1.01859	0.881024
Q5ZKL0	biological_regulation cellular_process death developmental_process metabolic_process multicellular_organismal_process negative_regulation_of_biological_process regulation_of_biological_process response_to_stimulus signaling	cell cell_part macromolecular_complex membrane-enclosed_lumen organelle organelle_part	binding catalytic_activity molecular_transducer_activity	DNA helicase OS=Gallus gallus GN=MCM5 PE=2 SV=1	82408.7	734	3.678	2	1.01859	0.853303
E1C627	biological_regulation cellular_component_organization_or_biogenesis cellular_process developmental_process locomotion metabolic_process multicellular_organismal_process positive_regulation_of_biological_process regulation_of_biological_process response_to_stimulus signaling	cell cell_part synapse	binding enzyme_regulator_activity	Uncharacterized protein OS=Gallus gallus GN=CHN2 PE=4 SV=1	53818.9	468	23.93	7	1.01859	0.898064
E1C062	biological_regulation cellular_component_organization_or_biogenesis cellular_process developmental_process localization metabolic_process multicellular_organismal_process positive_regulation_of_biological_process regulation_of_biological_process response_to_stimulus viral_reproduction	cell cell_part organelle organelle_part	binding	Uncharacterized protein OS=Gallus gallus GN=IST1 PE=4 SV=1	39739.1	366	11.2	3	1.01859	0.913554
E1C7F8	biological_regulation cellular_component_organization_or_biogenesis cellular_process establishment_of_localization localization metabolic_process multi-organism_process negative_regulation_of_biological_process regulation_of_biological_process reproduction reproductive_process response_to_stimulus signaling viral_reproduction	cell cell_part macromolecular_complex membrane-enclosed_lumen organelle organelle_part	binding catalytic_activity	Uncharacterized protein OS=Gallus gallus GN=RAE1 PE=4 SV=2	47398.3	429	23.31	8	1.01859	0.903607
P43347	biological_regulation cellular_process developmental_process establishment_of_localization localization multi-organism_process negative_regulation_of_biological_process regulation_of_biological_process response_to_stimulus	cell cell_part extracellular_region extracellular_region_part macromolecular_complex membrane-enclosed_lumen organelle organelle_part	binding	Translationally-controlled tumor protein homolog OS=Gallus gallus GN=TPT1 PE=2 SV=1	19530.2	172	31.98	5	1.01859	0.787343
F1NVY2	biological_regulation cellular_component_organization_or_biogenesis cellular_process developmental_process metabolic_process multicellular_organismal_process negative_regulation_of_biological_process positive_regulation_of_biological_process regulation_of_biological_process response_to_stimulus	cell cell_part macromolecular_complex membrane-enclosed_lumen organelle organelle_part	binding catalytic_activity protein_binding_transcription_factor_activity	Uncharacterized protein OS=Gallus gallus GN=PHF2 PE=4 SV=2	118342	1061	6.032	4	1.01859	0.921035
E1C4M6	biological_regulation cellular_process locomotion metabolic_process multicellular_organismal_process regulation_of_biological_process response_to_stimulus signaling	cell cell_part extracellular_region extracellular_region_part macromolecular_complex organelle synapse	binding catalytic_activity enzyme_regulator_activity	Uncharacterized protein (Fragment) OS=Gallus gallus GN=USP14 PE=4 SV=2	56695.4	505	10.5	4	1.01859	0.865616
H9L016	cellular_process developmental_process metabolic_process multicellular_organismal_process response_to_stimulus	cell cell_part extracellular_region extracellular_region_part organelle organelle_part synapse	binding catalytic_activity	Sulfurtransferase OS=Gallus gallus GN=MPST PE=4 SV=2	34523.2	308	41.56	9	1.01859	0.311822
E1BT93	biological_regulation cellular_process death developmental_process metabolic_process multi-organism_process multicellular_organismal_process negative_regulation_of_biological_process regulation_of_biological_process response_to_stimulus signaling	cell cell_part extracellular_region extracellular_region_part membrane-enclosed_lumen organelle organelle_part	binding catalytic_activity electron_carrier_activity	Uncharacterized protein (Fragment) OS=Gallus gallus GN=ALDH2 PE=3 SV=2	57375.2	525	46.29	21	1.01859	0.344601
E1BYA9	biological_regulation cellular_process metabolic_process regulation_of_biological_process response_to_stimulus signaling	cell cell_part	binding catalytic_activity	Uncharacterized protein OS=Gallus gallus GN=ILKAP PE=3 SV=1	42916.1	392	11.99	4	1.01859	0.454266
F1NVF0	biological_regulation cellular_process establishment_of_localization localization metabolic_process positive_regulation_of_biological_process regulation_of_biological_process response_to_stimulus signaling	cell cell_part extracellular_region extracellular_region_part macromolecular_complex organelle organelle_part	binding transporter_activity	Uncharacterized protein OS=Gallus gallus GN=VPS35 PE=4 SV=1	91740.2	796	26.63	16	1.01859	0.860731
R4GI05	cellular_process establishment_of_localization localization response_to_stimulus	cell cell_part extracellular_region extracellular_region_part organelle organelle_part	binding	Uncharacterized protein (Fragment) OS=Gallus gallus GN=SCAMP3 PE=4 SV=1	19198.3	175	13.14	1	1.01859	0.769894
F1NQT4	biological_regulation cellular_component_organization_or_biogenesis cellular_process death establishment_of_localization localization locomotion metabolic_process multi-organism_process multicellular_organismal_process negative_regulation_of_biological_process positive_regulation_of_biological_process regulation_of_biological_process reproduction reproductive_process response_to_stimulus signalin…	cell cell_part extracellular_region extracellular_region_part organelle organelle_part	binding molecular_transducer_activity transporter_activity	Uncharacterized protein (Fragment) OS=Gallus gallus GN=NPC1 PE=4 SV=2	143235	1287	1.943	2	1.01859	0.978166
F1NWD1	cellular_component_organization_or_biogenesis cellular_process developmental_process metabolic_process multicellular_organismal_process response_to_stimulus	cell cell_part membrane-enclosed_lumen organelle organelle_part	binding catalytic_activity	Hydroxymethylglutaryl-CoA lyase, mitochondrial OS=Gallus gallus GN=HMGCL PE=4 SV=2	33714	319	17.87	4	1.01859	0.995188
Q5ZK22	biological_regulation cellular_component_organization_or_biogenesis cellular_process establishment_of_localization localization metabolic_process negative_regulation_of_biological_process regulation_of_biological_process response_to_stimulus signaling	cell cell_part macromolecular_complex organelle organelle_part	binding	Uncharacterized protein OS=Gallus gallus GN=RCJMB04_13l2 PE=2 SV=1	46609.3	406	21.18	6	1.01859	0.83287
Q5ZMW5	biological_regulation cellular_component_organization_or_biogenesis cellular_process developmental_process metabolic_process multicellular_organismal_process regulation_of_biological_process response_to_stimulus signaling	cell cell_part organelle	binding enzyme_regulator_activity	Rho GTPase-activating protein 26 OS=Gallus gallus GN=ARHGAP26 PE=1 SV=2	86523.6	760	3.289	2	1.01859	0.912642
Q4ADJ7	biological_regulation establishment_of_localization localization multi-organism_process response_to_stimulus	extracellular_region extracellular_region_part	binding	Ovotransferrin OS=Gallus gallus GN=TFEW PE=2 SV=1	77831	705	29.65	1	1.01859	0.842677
Q5F3C9	biological_regulation cellular_process positive_regulation_of_biological_process regulation_of_biological_process response_to_stimulus signaling	cell cell_part extracellular_region extracellular_region_part organelle	binding	SH3 domain-binding glutamic acid-rich-like protein OS=Gallus gallus GN=RCJMB04_21c16 PE=2 SV=1	12795.2	114	70.18	8	1.01859	0.191705
P13914	biological_regulation cellular_process establishment_of_localization localization metabolic_process multicellular_organismal_process positive_regulation_of_biological_process regulation_of_biological_process response_to_stimulus signaling	cell cell_part extracellular_region extracellular_region_part organelle	binding catalytic_activity transporter_activity	Arylamine N-acetyltransferase, pineal gland isozyme NAT-3 OS=Gallus gallus PE=2 SV=1	33663.3	290	27.59	6	1.01859	0.615709
F1NLE4	cellular_process developmental_process metabolic_process multicellular_organismal_process response_to_stimulus	cell cell_part extracellular_region extracellular_region_part organelle	binding catalytic_activity	Glutathione synthetase OS=Gallus gallus GN=GSS PE=3 SV=2	52285.2	474	44.73	14	1.01859	0.713216
F1NPB8	cellular_process metabolic_process response_to_stimulus	cell cell_part macromolecular_complex membrane-enclosed_lumen organelle organelle_part	binding	Uncharacterized protein OS=Gallus gallus GN=AQR PE=4 SV=2	174257	1513	9.716	10	1.01859	0.666929
Q5ZL61	biological_regulation cellular_process regulation_of_biological_process response_to_stimulus signaling	cell cell_part membrane-enclosed_lumen organelle organelle_part	binding	Putative uncharacterized protein OS=Gallus gallus GN=RCJMB04_7i14 PE=2 SV=1	40705.1	364	14.84	4	1.01859	0.886533
Q90847	biological_regulation cellular_component_organization_or_biogenesis cellular_process establishment_of_localization localization metabolic_process multicellular_organismal_process negative_regulation_of_biological_process regulation_of_biological_process response_to_stimulus signaling	cell cell_part extracellular_region extracellular_region_part macromolecular_complex organelle organelle_part	binding catalytic_activity molecular_transducer_activity	G protein alpha subunit OS=Gallus gallus GN=Galphai3 PE=4 SV=1	40516.9	354	33.62	5	1.01859	0.737834
E1C319	biological_regulation cellular_component_organization_or_biogenesis cellular_process establishment_of_localization localization metabolic_process regulation_of_biological_process response_to_stimulus	cell cell_part extracellular_region extracellular_region_part macromolecular_complex organelle organelle_part	binding	Uncharacterized protein OS=Gallus gallus GN=STX12 PE=3 SV=1	30797.5	272	23.16	5	1.01859	0.833393
Q5ZMN5	biological_regulation cellular_component_organization_or_biogenesis cellular_process developmental_process localization metabolic_process multicellular_organismal_process negative_regulation_of_biological_process positive_regulation_of_biological_process regulation_of_biological_process reproduction reproductive_process response_to_stimulus	cell cell_part macromolecular_complex membrane-enclosed_lumen organelle organelle_part	binding nucleic_acid_binding_transcription_factor_activity protein_binding_transcription_factor_activity	Uncharacterized protein OS=Gallus gallus GN=RCJMB04_1i20 PE=2 SV=1	45167	420	4.762	2	1.01859	0.926905
Q9DE64	biological_regulation cellular_process metabolic_process multicellular_organismal_process regulation_of_biological_process response_to_stimulus signaling	cell cell_part membrane-enclosed_lumen organelle organelle_part	binding catalytic_activity enzyme_regulator_activity	p95-APP2 OS=Gallus gallus GN=p95-APP2 PE=2 SV=1	84548	757	16.38	6	1.01859	0.650094
P31395	biological_regulation cellular_component_organization_or_biogenesis cellular_process developmental_process localization multi-organism_process multicellular_organismal_process negative_regulation_of_biological_process positive_regulation_of_biological_process regulation_of_biological_process response_to_stimulus signaling	cell cell_part extracellular_region extracellular_region_part macromolecular_complex organelle organelle_part	binding molecular_transducer_activity	Stathmin OS=Gallus gallus GN=STMN1 PE=1 SV=1	17082.2	148	20.27	3	1.01859	0.914752
E1BXG9	biological_regulation cellular_component_organization_or_biogenesis cellular_process death establishment_of_localization localization metabolic_process negative_regulation_of_biological_process positive_regulation_of_biological_process regulation_of_biological_process reproduction reproductive_process response_to_stimulus viral_reproduction	cell cell_part membrane-enclosed_lumen organelle organelle_part	binding catalytic_activity	Uncharacterized protein OS=Gallus gallus GN=PPID PE=4 SV=2	40478.6	370	29.73	8	1.01859	0.798225
Q5ZLL8	biological_regulation cellular_process metabolic_process regulation_of_biological_process response_to_stimulus signaling	cell cell_part organelle organelle_part	catalytic_activity	Glycerol-3-phosphate acyltransferase 3 OS=Gallus gallus GN=GPAT3 PE=2 SV=1	50112.1	446	8.296	3	1.01859	0.934201
Q5ZIV0	cellular_component_organization_or_biogenesis cellular_process establishment_of_localization localization metabolic_process multi-organism_process response_to_stimulus	cell cell_part organelle organelle_part	binding catalytic_activity	Serine/threonine-protein phosphatase OS=Gallus gallus GN=PPP6C PE=2 SV=1	35158	305	36.07	8	1.01859	0.766887
Q5F374	biological_regulation cellular_process metabolic_process negative_regulation_of_biological_process positive_regulation_of_biological_process regulation_of_biological_process response_to_stimulus	cell cell_part extracellular_region extracellular_region_part organelle	binding	Uncharacterized protein OS=Gallus gallus GN=RCJMB04_30e16 PE=2 SV=1	90740	795	21.01	13	1.01859	0.8425
R4GGL4	biological_regulation cellular_process developmental_process establishment_of_localization localization metabolic_process multicellular_organismal_process negative_regulation_of_biological_process positive_regulation_of_biological_process regulation_of_biological_process response_to_stimulus signaling viral_reproduction	cell cell_part extracellular_region extracellular_region_part macromolecular_complex organelle	binding	Uncharacterized protein (Fragment) OS=Gallus gallus GN=EIF4E PE=3 SV=1	25616.7	221	18.1	4	1.01859	0.980532
Q5ZJV5	cellular_process metabolic_process response_to_stimulus	cell cell_part extracellular_region extracellular_region_part macromolecular_complex organelle organelle_part	binding catalytic_activity transporter_activity	Uncharacterized protein OS=Gallus gallus GN=COX4I1 PE=2 SV=1	19631.5	171	31.58	6	1.01859	0.760392
R4GF79	biological_regulation cellular_process metabolic_process regulation_of_biological_process response_to_stimulus signaling	cell cell_part extracellular_region extracellular_region_part organelle	binding catalytic_activity	Uncharacterized protein OS=Gallus gallus GN=IMPA1 PE=4 SV=1	36744.2	334	12.87	3	1.01859	0.3682
R4GKQ7	cellular_process establishment_of_localization localization response_to_stimulus	cell cell_part membrane-enclosed_lumen organelle organelle_part	binding structural_molecule_activity	Uncharacterized protein OS=Gallus gallus GN=ADD3 PE=4 SV=1	75402.9	677	9.306	4	1.01859	0.974127
P25155	biological_regulation cellular_process establishment_of_localization localization locomotion metabolic_process multi-organism_process multicellular_organismal_process positive_regulation_of_biological_process regulation_of_biological_process response_to_stimulus signaling	cell cell_part extracellular_region membrane-enclosed_lumen organelle organelle_part	binding catalytic_activity	Coagulation factor X OS=Gallus gallus GN=F10 PE=1 SV=1	53141.6	475	1.895	1	1.01859	0.972273
F1P5I5	biological_regulation cellular_process establishment_of_localization localization metabolic_process positive_regulation_of_biological_process regulation_of_biological_process response_to_stimulus signaling	cell cell_part organelle	binding	Uncharacterized protein (Fragment) OS=Gallus gallus GN=Gga.55701 PE=4 SV=2	140892	1289	6.594	5	1.01859	0.698551
F1NEB5	biological_regulation cellular_component_organization_or_biogenesis cellular_process developmental_process metabolic_process multicellular_organismal_process response_to_stimulus signaling	cell cell_part membrane-enclosed_lumen organelle organelle_part	binding catalytic_activity	Uncharacterized protein OS=Gallus gallus GN=GNPAT PE=4 SV=2	82147.9	729	6.036	4	1.01859	0.82846
H9L0H1	biological_regulation cellular_component_organization_or_biogenesis cellular_process metabolic_process negative_regulation_of_biological_process positive_regulation_of_biological_process regulation_of_biological_process reproduction reproductive_process response_to_stimulus viral_reproduction	cell cell_part macromolecular_complex membrane-enclosed_lumen organelle organelle_part	binding	Transcription elongation factor SPT5 OS=Gallus gallus GN=SUPT5H PE=3 SV=2	120009	1079	7.97	6	1.01859	0.596553
Q27J91	biological_regulation cellular_process developmental_process metabolic_process multi-organism_process multicellular_organismal_process negative_regulation_of_biological_process regulation_of_biological_process response_to_stimulus	cell cell_part extracellular_region membrane-enclosed_lumen organelle organelle_part	binding catalytic_activity	Angiogenin OS=Gallus gallus GN=ANG PE=2 SV=1	15767.2	139	31.65	3	1.01859	0.800984
Q5ZLN4	cellular_process metabolic_process multicellular_organismal_process response_to_stimulus	cell cell_part macromolecular_complex membrane-enclosed_lumen organelle organelle_part	binding catalytic_activity	Flap endonuclease 1 OS=Gallus gallus GN=FEN1 PE=2 SV=1	42983.2	381	18.64	4	1.01859	0.837201
Q5ZKI3	biological_regulation cellular_component_organization_or_biogenesis cellular_process developmental_process metabolic_process multicellular_organismal_process negative_regulation_of_biological_process positive_regulation_of_biological_process regulation_of_biological_process response_to_stimulus signaling	cell cell_part macromolecular_complex membrane-enclosed_lumen organelle organelle_part	catalytic_activity protein_binding_transcription_factor_activity	Uncharacterized protein OS=Gallus gallus GN=CNOT2 PE=2 SV=1	57374.7	520	5.385	2	1.01859	0.726715
P55806	cellular_process metabolic_process response_to_stimulus	cell cell_part extracellular_region extracellular_region_part organelle	catalytic_activity	NAD(P)(+)--arginine ADP-ribosyltransferase 1 OS=Gallus gallus PE=1 SV=1	35318.3	312	12.5	4	1.01859	0.994213
F1NT57	biological_regulation cellular_process metabolic_process multicellular_organismal_process regulation_of_biological_process response_to_stimulus signaling	cell cell_part extracellular_region extracellular_region_part organelle	binding catalytic_activity	Uncharacterized protein (Fragment) OS=Gallus gallus GN=LOC418169 PE=4 SV=1	36439.7	324	42.28	8	1.01859	0.95455
F1NB64	cellular_process metabolic_process response_to_stimulus	cell cell_part membrane-enclosed_lumen organelle organelle_part	binding catalytic_activity	Uncharacterized protein OS=Gallus gallus GN=ACAA1 PE=3 SV=2	44607.2	432	24.07	6	1.01859	0.998371
E1C9J2	biological_regulation multicellular_organismal_process response_to_stimulus	cell cell_part extracellular_region extracellular_region_part organelle	binding	Uncharacterized protein (Fragment) OS=Gallus gallus PE=4 SV=2	18765.5	167	43.11	7	1.01859	0.828303
Q8QG67	biological_regulation cellular_component_organization_or_biogenesis cellular_process developmental_process metabolic_process multicellular_organismal_process regulation_of_biological_process reproduction reproductive_process response_to_stimulus	cell cell_part extracellular_region extracellular_region_part organelle organelle_part	antioxidant_activity binding catalytic_activity	Glutathione peroxidase OS=Gallus gallus GN=GPX4 PE=2 SV=3	19394.8	170	42.94	6	1.01859	0.907729
C7G537	cellular_component_organization_or_biogenesis cellular_process developmental_process localization locomotion multi-organism_process multicellular_organismal_process response_to_stimulus	cell cell_part extracellular_region extracellular_region_part organelle	binding	ADF actin binding protein OS=Gallus gallus GN=COTL1 PE=2 SV=1	16106	142	55.63	8	1.01859	0.39271
Q5ZL72	biological_regulation cell_proliferation cellular_component_organization_or_biogenesis cellular_process death developmental_process immune_system_process metabolic_process multi-organism_process multicellular_organismal_process negative_regulation_of_biological_process positive_regulation_of_biological_process regulation_of_biological_process response_to_stimulus signaling viral_reproduction	cell cell_part extracellular_region extracellular_region_part macromolecular_complex membrane-enclosed_lumen organelle organelle_part	binding catalytic_activity	60 kDa heat shock protein, mitochondrial OS=Gallus gallus GN=HSPD1 PE=1 SV=1	60972.1	573	54.1	26	1.00925	0.810542
F1NEF7	biological_regulation cellular_process developmental_process immune_system_process locomotion multicellular_organismal_process negative_regulation_of_biological_process regulation_of_biological_process response_to_stimulus signaling	cell cell_part extracellular_region extracellular_region_part organelle	binding	Uncharacterized protein OS=Gallus gallus GN=LECT2 PE=4 SV=2	35216.1	322	71.74	30	1.00925	0.544316
Q5ZHW4	biological_regulation cellular_component_organization_or_biogenesis cellular_process establishment_of_localization immune_system_process localization metabolic_process regulation_of_biological_process response_to_stimulus signaling	cell cell_part extracellular_region extracellular_region_part organelle organelle_part	binding catalytic_activity	Ras-related protein Rab-5B OS=Gallus gallus GN=RAB5B PE=2 SV=1	23614.5	215	43.26	4	1.00925	0.887826
E1C1A7	biological_regulation cell_proliferation cellular_process immune_system_process multicellular_organismal_process positive_regulation_of_biological_process regulation_of_biological_process response_to_stimulus signaling	cell cell_part extracellular_region extracellular_region_part organelle organelle_part	binding catalytic_activity	Uncharacterized protein OS=Gallus gallus GN=IRAK4 PE=4 SV=1	51610	464	4.526	2	1.00925	0.954942
P98152	biological_regulation cell_proliferation cellular_process developmental_process immune_system_process metabolic_process multi-organism_process multicellular_organismal_process negative_regulation_of_biological_process positive_regulation_of_biological_process regulation_of_biological_process response_to_stimulus signaling viral_reproduction	cell cell_part macromolecular_complex membrane-enclosed_lumen organelle organelle_part	binding nucleic_acid_binding_transcription_factor_activity	Transcription factor p65 OS=Gallus gallus GN=RELA PE=1 SV=1	60071.3	558	5.376	3	1.00925	0.982639
E1BTC5	biological_adhesion biological_regulation cellular_component_organization_or_biogenesis cellular_process death developmental_process establishment_of_localization growth immune_system_process localization locomotion metabolic_process multicellular_organismal_process negative_regulation_of_biological_process positive_regulation_of_biological_process regulation_of_biological_process reproduction re…	cell cell_part macromolecular_complex organelle organelle_part	binding catalytic_activity	Tyrosine-protein phosphatase non-receptor type OS=Gallus gallus GN=LOC419429 PE=3 SV=1	68041.5	592	33.78	14	1.00925	0.625035
F1N843	biological_adhesion biological_regulation cell_killing cell_proliferation cellular_process death developmental_process establishment_of_localization immune_system_process localization locomotion metabolic_process multicellular_organismal_process negative_regulation_of_biological_process positive_regulation_of_biological_process regulation_of_biological_process response_to_stimulus signaling	cell cell_part extracellular_region extracellular_region_part macromolecular_complex membrane-enclosed_lumen organelle organelle_part	binding catalytic_activity molecular_transducer_activity	Tyrosine-protein phosphatase non-receptor type OS=Gallus gallus GN=PTPN6 PE=3 SV=1	68366.9	604	37.42	15	1.00925	0.769767
F1P4Q4	biological_regulation cell_proliferation cellular_component_organization_or_biogenesis cellular_process developmental_process establishment_of_localization immune_system_process localization locomotion metabolic_process multicellular_organismal_process negative_regulation_of_biological_process positive_regulation_of_biological_process regulation_of_biological_process response_to_stimulus signaling	cell cell_part organelle organelle_part	binding enzyme_regulator_activity structural_molecule_activity	Uncharacterized protein OS=Gallus gallus GN=NCK2 PE=4 SV=1	42998.9	380	29.47	9	1.00925	0.882427
E1C477	biological_regulation cellular_process immune_system_process metabolic_process negative_regulation_of_biological_process positive_regulation_of_biological_process regulation_of_biological_process response_to_stimulus signaling	cell cell_part macromolecular_complex membrane-enclosed_lumen organelle organelle_part	binding	Uncharacterized protein OS=Gallus gallus GN=UBQLN1 PE=4 SV=2	62869.8	585	14.53	6	1.00925	0.984253
F1NET3	biological_regulation cellular_process developmental_process establishment_of_localization immune_system_process localization metabolic_process multicellular_organismal_process negative_regulation_of_biological_process regulation_of_biological_process response_to_stimulus	cell cell_part organelle	binding translation_regulator_activity	Iron-responsive element-binding protein 2 OS=Gallus gallus GN=IREB2 PE=4 SV=2	105544	967	8.687	5	1.00925	0.943901
Q5ZMQ4	cellular_component_organization_or_biogenesis cellular_process establishment_of_localization immune_system_process localization metabolic_process	cell cell_part macromolecular_complex organelle organelle_part	binding catalytic_activity	Uncharacterized protein OS=Gallus gallus GN=RCJMB04_1g23 PE=2 SV=1	53902.5	488	2.459	1	1.00925	0.900193
F1N954	biological_regulation cellular_component_organization_or_biogenesis cellular_process death developmental_process immune_system_process locomotion metabolic_process multicellular_organismal_process negative_regulation_of_biological_process positive_regulation_of_biological_process regulation_of_biological_process response_to_stimulus signaling viral_reproduction	cell cell_part extracellular_region extracellular_region_part macromolecular_complex membrane-enclosed_lumen organelle organelle_part	binding catalytic_activity	Proteasome subunit alpha type (Fragment) OS=Gallus gallus GN=PSMA1 PE=3 SV=2	29322.1	261	28.35	7	1.00925	0.787153
F1N8N7	biological_adhesion biological_regulation cell_proliferation cellular_component_organization_or_biogenesis cellular_process death developmental_process establishment_of_localization growth immune_system_process localization locomotion metabolic_process multi-organism_process multicellular_organismal_process negative_regulation_of_biological_process positive_regulation_of_biological_process regula…	cell cell_part extracellular_region extracellular_region_part macromolecular_complex organelle synapse	binding molecular_transducer_activity	Integrin beta OS=Gallus gallus GN=ITGB1 PE=3 SV=1	88617.8	803	33.37	19	1.00925	0.428647
F1NP54	biological_regulation cell_proliferation cellular_process death developmental_process establishment_of_localization immune_system_process localization locomotion metabolic_process multi-organism_process multicellular_organismal_process negative_regulation_of_biological_process positive_regulation_of_biological_process regulation_of_biological_process response_to_stimulus signaling viral_reproduct…	cell cell_part extracellular_region extracellular_region_part organelle organelle_part	binding catalytic_activity	Tyrosine-protein kinase OS=Gallus gallus GN=LCK PE=3 SV=2	58197.6	508	23.23	7	1.00925	0.299936
Q1KME6	biological_regulation cellular_process establishment_of_localization immune_system_process localization metabolic_process regulation_of_biological_process response_to_stimulus signaling viral_reproduction	cell cell_part extracellular_region extracellular_region_part organelle organelle_part	binding catalytic_activity enzyme_regulator_activity	Ras-related protein Rab-6A OS=Gallus gallus GN=RAB6A PE=2 SV=3	23490.5	208	26.92	3	1.00925	0.956189
F1NUL7	biological_regulation cell_proliferation cellular_component_organization_or_biogenesis cellular_process developmental_process immune_system_process metabolic_process multicellular_organismal_process regulation_of_biological_process	cell cell_part macromolecular_complex membrane-enclosed_lumen organelle organelle_part	binding	Uncharacterized protein (Fragment) OS=Gallus gallus GN=SART3 PE=4 SV=2	107742	945	19.79	13	1.00925	0.924769
Q9PW79	biological_regulation cell_proliferation cellular_process death developmental_process immune_system_process multi-organism_process multicellular_organismal_process positive_regulation_of_biological_process regulation_of_biological_process response_to_stimulus signaling	cell cell_part	binding molecular_transducer_activity	TvbS3 OS=Gallus gallus GN=tvb PE=2 SV=1	41515.1	368	16.85	5	1.00925	0.684598
F1NFS0	cell_proliferation cellular_process developmental_process immune_system_process metabolic_process multicellular_organismal_process response_to_stimulus	cell cell_part extracellular_region extracellular_region_part macromolecular_complex organelle	binding catalytic_activity	Elongation factor 2 (Fragment) OS=Gallus gallus GN=EEF2 PE=4 SV=2	95228.3	857	45.16	29	1.00925	0.0505265
Q2P9U9	biological_regulation cellular_component_organization_or_biogenesis cellular_process developmental_process establishment_of_localization immune_system_process localization metabolic_process multi-organism_process multicellular_organismal_process negative_regulation_of_biological_process positive_regulation_of_biological_process regulation_of_biological_process reproduction reproductive_process re…	cell cell_part membrane-enclosed_lumen organelle organelle_part	binding catalytic_activity	RNA-specific adenosine deaminase (Fragment) OS=Gallus gallus GN=ADAR PE=2 SV=1	92756.6	853	5.51	1	1.00925	0.894224
F1NSS0	biological_regulation cellular_component_organization_or_biogenesis cellular_process developmental_process establishment_of_localization immune_system_process localization locomotion metabolic_process multicellular_organismal_process regulation_of_biological_process response_to_stimulus signaling	cell cell_part macromolecular_complex organelle organelle_part	binding	Uncharacterized protein OS=Gallus gallus GN=LOC101749159 PE=4 SV=2	265525	2324	12.99	23	1.00925	0.347185
R4GJB9	biological_adhesion biological_regulation cell_proliferation cellular_component_organization_or_biogenesis cellular_process developmental_process growth immune_system_process localization locomotion metabolic_process multicellular_organismal_process negative_regulation_of_biological_process positive_regulation_of_biological_process regulation_of_biological_process response_to_stimulus signaling	cell cell_part extracellular_region extracellular_region_part organelle	binding catalytic_activity	Receptor-type tyrosine-protein phosphatase eta OS=Gallus gallus GN=PTPRJ PE=4 SV=1	130161	1185	13.33	9	1.00925	0.925062
Q5ZIF0	biological_adhesion biological_regulation cell_proliferation cellular_component_organization_or_biogenesis cellular_process death developmental_process establishment_of_localization immune_system_process localization locomotion metabolic_process multicellular_organismal_process negative_regulation_of_biological_process pigmentation positive_regulation_of_biological_process regulation_of_biologica…	cell cell_part extracellular_region extracellular_region_part macromolecular_complex organelle organelle_part	binding catalytic_activity enzyme_regulator_activity molecular_transducer_activity	Uncharacterized protein OS=Gallus gallus GN=MAP2K1 PE=2 SV=1	43653.8	395	12.66	4	1.00925	0.722016
R4GJS3	biological_regulation cellular_process immune_system_process metabolic_process multi-organism_process regulation_of_biological_process response_to_stimulus signaling	cell cell_part organelle	binding	Uncharacterized protein OS=Gallus gallus GN=STAT2 PE=4 SV=1	42101.8	367	10.9	3	1.00925	0.913483
F1P2G4|	biological_regulation cellular_component_organization_or_biogenesis cellular_process developmental_process establishment_of_localization immune_system_process localization locomotion metabolic_process multi-organism_process multicellular_organismal_process negative_regulation_of_biological_process positive_regulation_of_biological_process regulation_of_biological_process reproduction reproductive…	cell cell_part extracellular_region extracellular_region_part macromolecular_complex membrane-enclosed_lumen organelle organelle_part	binding catalytic_activity metallochaperone_activity molecular_transducer_activity protein_binding_transcription_factor_activity	Adenylyl cyclase-associated protein OS=Gallus gallus GN=CAP1 PE=3 SV=2	57591.2	537	55.68	30	1.00925	0.63742
R4GHN3	biological_regulation cellular_process immune_system_process localization locomotion positive_regulation_of_biological_process regulation_of_biological_process response_to_stimulus signaling	cell cell_part extracellular_region extracellular_region_part organelle	binding	Uncharacterized protein OS=Gallus gallus GN=PLVAP PE=4 SV=1	47011.5	415	10.84	4	1.00925	0.863721
F1N9J3	biological_regulation cellular_process immune_system_process negative_regulation_of_biological_process positive_regulation_of_biological_process regulation_of_biological_process response_to_stimulus signaling	cell cell_part	binding catalytic_activity	Uncharacterized protein OS=Gallus gallus GN=LOC419563 PE=4 SV=2	79349.9	697	26.97	15	1.00925	0.971866
F1NIX2	biological_regulation cellular_component_organization_or_biogenesis cellular_process death growth immune_system_process metabolic_process multi-organism_process multicellular_organismal_process negative_regulation_of_biological_process positive_regulation_of_biological_process regulation_of_biological_process reproduction reproductive_process response_to_stimulus signaling viral_reproduction	cell cell_part extracellular_region extracellular_region_part macromolecular_complex membrane-enclosed_lumen organelle organelle_part	binding catalytic_activity	Uncharacterized protein OS=Gallus gallus GN=DDX3X PE=3 SV=2	72643.3	656	32.47	16	1.00925	0.402475
F1NEK8	biological_regulation cellular_component_organization_or_biogenesis cellular_process immune_system_process metabolic_process multi-organism_process multicellular_organismal_process regulation_of_biological_process response_to_stimulus	cell cell_part macromolecular_complex membrane-enclosed_lumen organelle organelle_part	binding catalytic_activity	GTP cyclohydrolase 1 OS=Gallus gallus GN=GCH1 PE=3 SV=1	26143.8	236	4.237	1	1.00925	0.961621
F1P1U6	biological_regulation cellular_component_organization_or_biogenesis cellular_process death growth immune_system_process metabolic_process multi-organism_process multicellular_organismal_process negative_regulation_of_biological_process regulation_of_biological_process response_to_stimulus	cell cell_part extracellular_region extracellular_region_part organelle	antioxidant_activity binding catalytic_activity	Uncharacterized protein OS=Gallus gallus GN=MPO PE=4 SV=2	82648.2	728	42.99	24	1.00925	0.976474
P13127	biological_regulation cellular_component_organization_or_biogenesis cellular_process immune_system_process multicellular_organismal_process negative_regulation_of_biological_process regulation_of_biological_process response_to_stimulus	cell cell_part extracellular_region extracellular_region_part macromolecular_complex organelle organelle_part	binding	F-actin-capping protein subunit alpha-1 OS=Gallus gallus GN=CAPZA1 PE=1 SV=1	32959.6	286	58.74	12	1.00925	0.835113
P0CB50	biological_regulation cell_killing cell_proliferation cellular_process death developmental_process establishment_of_localization immune_system_process localization metabolic_process multicellular_organismal_process positive_regulation_of_biological_process regulation_of_biological_process response_to_stimulus signaling	cell cell_part extracellular_region extracellular_region_part membrane-enclosed_lumen organelle organelle_part	antioxidant_activity binding catalytic_activity	Peroxiredoxin-1 OS=Gallus gallus GN=PRDX1 PE=1 SV=1	22314.5	199	65.83	15	1.00925	0.229738
A0M8U0	biological_regulation cell_proliferation cellular_component_organization_or_biogenesis cellular_process death developmental_process establishment_of_localization growth immune_system_process localization locomotion metabolic_process multi-organism_process multicellular_organismal_process negative_regulation_of_biological_process positive_regulation_of_biological_process regulation_of_biological_p…	cell cell_part extracellular_region extracellular_region_part macromolecular_complex organelle organelle_part	binding channel_regulator_activity enzyme_regulator_activity structural_molecule_activity	Capping protein (Actin filament) muscle Z-line, alpha 2 OS=Gallus gallus GN=CAPZA2 PE=4 SV=1	32844.6	286	68.18	12	1.00925	0.614867
Q5ZIT7	biological_regulation cellular_component_organization_or_biogenesis cellular_process death developmental_process immune_system_process locomotion metabolic_process multicellular_organismal_process negative_regulation_of_biological_process positive_regulation_of_biological_process regulation_of_biological_process response_to_stimulus signaling viral_reproduction	cell cell_part macromolecular_complex membrane-enclosed_lumen organelle organelle_part	binding protein_binding_transcription_factor_activity	Uncharacterized protein OS=Gallus gallus GN=PSMC3 PE=2 SV=1	47197.8	422	45.97	13	1.00925	0.955841
Q90642	biological_regulation cellular_process establishment_of_localization immune_system_process localization metabolic_process regulation_of_biological_process response_to_stimulus signaling	cell cell_part extracellular_region extracellular_region_part organelle	binding enzyme_regulator_activity	Cell division cycle control protein 37 OS=Gallus gallus GN=cdc37 PE=2 SV=1	29307.2	246	27.64	1	1.00925	0.9914
F1N9I7	biological_regulation immune_system_process metabolic_process multi-organism_process regulation_of_biological_process response_to_stimulus viral_reproduction	cell cell_part extracellular_region extracellular_region_part organelle	binding catalytic_activity	Probable carboxypeptidase PM20D1 OS=Gallus gallus GN=PM20D1 PE=4 SV=1	57142.2	517	10.64	4	1.00925	0.899927
F1NL39	biological_regulation cellular_component_organization_or_biogenesis cellular_process developmental_process immune_system_process metabolic_process multicellular_organismal_process negative_regulation_of_biological_process positive_regulation_of_biological_process regulation_of_biological_process response_to_stimulus signaling	cell cell_part macromolecular_complex membrane-enclosed_lumen organelle organelle_part	binding catalytic_activity	Protein argonaute-2 OS=Gallus gallus GN=AGO2 PE=3 SV=2	97831.3	864	11.23	3	1.00925	0.808903
F1NLL3	biological_adhesion biological_regulation cellular_process developmental_process establishment_of_localization growth immune_system_process localization locomotion metabolic_process multicellular_organismal_process negative_regulation_of_biological_process positive_regulation_of_biological_process regulation_of_biological_process reproduction reproductive_process response_to_stimulus signaling	cell cell_part extracellular_region extracellular_region_part membrane-enclosed_lumen organelle organelle_part	binding catalytic_activity enzyme_regulator_activity molecular_transducer_activity	Phosphoinositide phospholipase C OS=Gallus gallus GN=PLCB1 PE=4 SV=2	124712	1087	4.968	5	1.00925	0.662554
Q5F3X1	biological_adhesion biological_regulation cell_proliferation cellular_component_organization_or_biogenesis cellular_process death developmental_process establishment_of_localization immune_system_process localization locomotion metabolic_process multi-organism_process multicellular_organismal_process negative_regulation_of_biological_process positive_regulation_of_biological_process regulation_of…	cell cell_part extracellular_region extracellular_region_part macromolecular_complex membrane-enclosed_lumen organelle organelle_part	binding catalytic_activity	Protein kinase C OS=Gallus gallus GN=PRKCA PE=2 SV=1	76845.4	674	13.35	2	1.00925	0.982151
E1BY12	biological_regulation cellular_component_organization_or_biogenesis cellular_process developmental_process establishment_of_localization immune_system_process localization locomotion multi-organism_process multicellular_organismal_process negative_regulation_of_biological_process regulation_of_biological_process response_to_stimulus signaling viral_reproduction	cell cell_part macromolecular_complex organelle organelle_part	binding transporter_activity	AP complex subunit beta OS=Gallus gallus GN=AP2B1 PE=3 SV=1	105722	952	23.42	12	1.00925	0.504099
Q67BJ3	biological_regulation cell_proliferation cellular_component_organization_or_biogenesis cellular_process death developmental_process immune_system_process locomotion metabolic_process multicellular_organismal_process positive_regulation_of_biological_process regulation_of_biological_process response_to_stimulus signaling	cell cell_part extracellular_region extracellular_region_part organelle organelle_part	binding catalytic_activity	Nicastrin OS=Gallus gallus GN=NCSTN PE=2 SV=1	79523	717	7.392	4	1.00925	0.916026
Q5ZMG7	biological_regulation cellular_component_organization_or_biogenesis cellular_process establishment_of_localization immune_system_process localization multi-organism_process pigmentation regulation_of_biological_process response_to_stimulus viral_reproduction	cell cell_part extracellular_region extracellular_region_part macromolecular_complex organelle organelle_part	binding	Uncharacterized protein OS=Gallus gallus GN=AP1M1 PE=2 SV=1	48556.5	423	23.64	7	1.00925	0.830774
F1NVX6	biological_regulation cellular_component_organization_or_biogenesis cellular_process death developmental_process immune_system_process metabolic_process multicellular_organismal_process negative_regulation_of_biological_process positive_regulation_of_biological_process regulation_of_biological_process response_to_stimulus signaling	cell cell_part	binding enzyme_regulator_activity	Folliculin-interacting protein 1 OS=Gallus gallus GN=FNIP1 PE=4 SV=2	128195	1156	2.163	2	1.00925	0.980064
E1BWG6	biological_regulation cellular_component_organization_or_biogenesis cellular_process developmental_process immune_system_process metabolic_process multicellular_organismal_process negative_regulation_of_biological_process positive_regulation_of_biological_process regulation_of_biological_process response_to_stimulus viral_reproduction	cell cell_part macromolecular_complex membrane-enclosed_lumen organelle organelle_part	binding nucleic_acid_binding_transcription_factor_activity	Uncharacterized protein (Fragment) OS=Gallus gallus GN=RCOR1 PE=4 SV=2	31871.6	277	18.05	3	1.00925	0.889298
Q5F3X6	biological_regulation cellular_component_organization_or_biogenesis cellular_process death establishment_of_localization immune_system_process localization metabolic_process multicellular_organismal_process positive_regulation_of_biological_process regulation_of_biological_process response_to_stimulus signaling	cell cell_part macromolecular_complex membrane-enclosed_lumen organelle organelle_part	binding catalytic_activity enzyme_regulator_activity molecular_transducer_activity	Uncharacterized protein OS=Gallus gallus GN=RCJMB04_4k9 PE=2 SV=1	81432.3	741	8.367	5	1.00925	0.941111
F1NHL1	biological_regulation cell_proliferation cellular_component_organization_or_biogenesis cellular_process death developmental_process establishment_of_localization immune_system_process localization locomotion metabolic_process multicellular_organismal_process negative_regulation_of_biological_process positive_regulation_of_biological_process regulation_of_biological_process response_to_stimulus si…	cell cell_part organelle organelle_part	binding catalytic_activity	Serine/threonine-protein kinase OS=Gallus gallus GN=PRKD1 PE=3 SV=2	100038	891	15.04	9	1.00925	0.839606
R4GIL9	biological_regulation cell_proliferation cellular_component_organization_or_biogenesis cellular_process metabolic_process negative_regulation_of_biological_process regulation_of_biological_process response_to_stimulus signaling	cell cell_part extracellular_region extracellular_region_part macromolecular_complex membrane-enclosed_lumen organelle organelle_part	binding	Uncharacterized protein OS=Gallus gallus GN=COPS8 PE=4 SV=1	25608.1	230	19.57	4	1.00925	0.291054
E1C3L7	biological_regulation cell_proliferation cellular_process developmental_process establishment_of_localization localization metabolic_process multicellular_organismal_process negative_regulation_of_biological_process positive_regulation_of_biological_process regulation_of_biological_process response_to_stimulus signaling	cell cell_part macromolecular_complex membrane-enclosed_lumen organelle organelle_part	binding catalytic_activity electron_carrier_activity structural_molecule_activity	Uncharacterized protein OS=Gallus gallus PE=4 SV=2	87623	771	13.88	7	1.00925	0.876334
Q5ZIG8	cell_proliferation cellular_component_organization_or_biogenesis cellular_process metabolic_process	cell cell_part membrane-enclosed_lumen organelle organelle_part	binding catalytic_activity	Uncharacterized protein OS=Gallus gallus GN=YME1L1 PE=2 SV=1	81136	722	4.848	2	1.00925	0.875292
R4GKJ8	biological_regulation cell_proliferation cellular_process metabolic_process positive_regulation_of_biological_process regulation_of_biological_process response_to_stimulus	cell cell_part extracellular_region extracellular_region_part organelle	binding enzyme_regulator_activity protein_binding_transcription_factor_activity	Uncharacterized protein (Fragment) OS=Gallus gallus GN=UBE2L6 PE=4 SV=1	17829.2	156	37.82	3	1.00925	0.634082
F6QXI2	biological_regulation cell_proliferation cellular_process metabolic_process positive_regulation_of_biological_process regulation_of_biological_process	cell cell_part macromolecular_complex membrane-enclosed_lumen organelle organelle_part	binding	Uncharacterized protein OS=Gallus gallus GN=RPRD1B PE=4 SV=1	44199.8	395	28.35	7	1.00925	0.840192
F1NCY5	biological_regulation cell_proliferation cellular_process developmental_process localization metabolic_process multicellular_organismal_process negative_regulation_of_biological_process positive_regulation_of_biological_process regulation_of_biological_process response_to_stimulus signaling	cell cell_part macromolecular_complex membrane-enclosed_lumen organelle organelle_part	binding catalytic_activity	E3 UFM1-protein ligase 1 OS=Gallus gallus GN=UFL1 PE=4 SV=1	89260.8	789	12.29	8	1.00925	0.907305
F1NLD7	biological_regulation cell_proliferation cellular_process death metabolic_process multi-organism_process multicellular_organismal_process negative_regulation_of_biological_process positive_regulation_of_biological_process regulation_of_biological_process reproduction reproductive_process response_to_stimulus signaling viral_reproduction	cell cell_part macromolecular_complex organelle	binding catalytic_activity enzyme_regulator_activity	Uncharacterized protein OS=Gallus gallus GN=EIF2AK2 PE=3 SV=1	62318.1	550	10	4	1.00925	0.788946
F1P1A5	biological_adhesion biological_regulation cell_proliferation cellular_component_organization_or_biogenesis cellular_process developmental_process growth localization locomotion metabolic_process multicellular_organismal_process positive_regulation_of_biological_process regulation_of_biological_process	cell cell_part extracellular_region extracellular_region_part membrane-enclosed_lumen organelle organelle_part	binding catalytic_activity	Uncharacterized protein OS=Gallus gallus GN=TKT PE=4 SV=2	68453.6	627	64.27	34	1.00925	0.354421
Q5ZMG8	biological_regulation cell_proliferation cellular_component_organization_or_biogenesis cellular_process developmental_process establishment_of_localization localization locomotion metabolic_process multicellular_organismal_process positive_regulation_of_biological_process regulation_of_biological_process response_to_stimulus signaling	cell cell_part extracellular_region extracellular_region_part organelle organelle_part	binding catalytic_activity	Uncharacterized protein OS=Gallus gallus GN=RHOG PE=2 SV=1	21280.3	191	36.65	4	1.00925	0.60171
F1NH64	biological_regulation cell_proliferation cellular_component_organization_or_biogenesis cellular_process death developmental_process establishment_of_localization growth localization metabolic_process multi-organism_process multicellular_organismal_process negative_regulation_of_biological_process positive_regulation_of_biological_process regulation_of_biological_process reproduction reproductive_…	cell cell_part macromolecular_complex membrane-enclosed_lumen organelle organelle_part	binding molecular_transducer_activity protein_binding_transcription_factor_activity	Uncharacterized protein (Fragment) OS=Gallus gallus GN=RXRA PE=3 SV=2	51253.2	467	2.998	1	1.00925	0.983765
E1C5L3	biological_regulation cell_proliferation cellular_component_organization_or_biogenesis cellular_process metabolic_process negative_regulation_of_biological_process positive_regulation_of_biological_process regulation_of_biological_process	cell cell_part macromolecular_complex membrane-enclosed_lumen organelle organelle_part	binding catalytic_activity	Uncharacterized protein (Fragment) OS=Gallus gallus GN=CNOT6L PE=4 SV=2	62898.7	554	10.83	4	1.00925	0.965038
Q5F3B5	biological_regulation cell_proliferation cellular_component_organization_or_biogenesis cellular_process death developmental_process establishment_of_localization localization metabolic_process multicellular_organismal_process negative_regulation_of_biological_process pigmentation positive_regulation_of_biological_process regulation_of_biological_process reproduction reproductive_process response_…	cell cell_part extracellular_region extracellular_region_part macromolecular_complex organelle organelle_part	binding catalytic_activity enzyme_regulator_activity molecular_transducer_activity	Uncharacterized protein OS=Gallus gallus GN=GNAQ PE=2 SV=1	42233.7	359	29.53	5	1.00925	0.739145
O42133	biological_regulation cell_proliferation cellular_component_organization_or_biogenesis cellular_process developmental_process metabolic_process multicellular_organismal_process positive_regulation_of_biological_process regulation_of_biological_process	cell cell_part extracellular_region extracellular_region_part organelle	binding catalytic_activity	Mu-calpain large subunit OS=Gallus gallus PE=2 SV=1	81410.7	715	25.17	11	1.00925	0.67887
E1C837	biological_regulation cell_proliferation cellular_component_organization_or_biogenesis cellular_process developmental_process metabolic_process multicellular_organismal_process negative_regulation_of_biological_process regulation_of_biological_process response_to_stimulus signaling	cell cell_part macromolecular_complex organelle organelle_part synapse synapse_part	binding catalytic_activity molecular_transducer_activity	Uncharacterized protein OS=Gallus gallus GN=STRN PE=4 SV=1	87946.2	800	18.38	9	1.00925	0.948003
P02612	biological_adhesion biological_regulation cellular_component_organization_or_biogenesis cellular_process developmental_process establishment_of_localization localization locomotion multicellular_organismal_process regulation_of_biological_process response_to_stimulus signaling	cell cell_part macromolecular_complex organelle organelle_part	binding catalytic_activity structural_molecule_activity	Myosin regulatory light chain 2, smooth muscle major isoform OS=Gallus gallus PE=1 SV=2	19845.1	172	41.86	2	1.00925	0.940158
F1NRZ9	biological_regulation cellular_process death metabolic_process positive_regulation_of_biological_process regulation_of_biological_process	cell cell_part membrane-enclosed_lumen organelle organelle_part	binding catalytic_activity	Uncharacterized protein (Fragment) OS=Gallus gallus GN=PRODH PE=4 SV=2	50915.6	441	2.494	1	1.00925	0.974281
F1NAM2	biological_regulation cellular_component_organization_or_biogenesis cellular_process death developmental_process metabolic_process multicellular_organismal_process positive_regulation_of_biological_process regulation_of_biological_process response_to_stimulus signaling	cell cell_part macromolecular_complex membrane-enclosed_lumen organelle organelle_part	binding structural_molecule_activity	Lamin-B1 OS=Gallus gallus GN=LMNB1 PE=3 SV=2	73637.7	650	42.31	25	1.00925	0.864585
P09207	biological_regulation cellular_component_organization_or_biogenesis cellular_process developmental_process locomotion metabolic_process multicellular_organismal_process regulation_of_biological_process response_to_stimulus signaling	cell cell_part extracellular_region extracellular_region_part macromolecular_complex organelle organelle_part	binding catalytic_activity molecular_transducer_activity structural_molecule_activity	Tubulin beta-6 chain OS=Gallus gallus PE=1 SV=1	50153.3	446	65.92	27	1.00925	0.333431
E1BT44	biological_regulation cellular_process death metabolic_process negative_regulation_of_biological_process positive_regulation_of_biological_process regulation_of_biological_process response_to_stimulus	cell cell_part extracellular_region extracellular_region_part membrane-enclosed_lumen organelle organelle_part	binding catalytic_activity	Uncharacterized protein OS=Gallus gallus GN=GLA PE=3 SV=2	45942.1	409	6.112	2	1.00925	0.856495
E1C2R8	biological_regulation cellular_process developmental_process metabolic_process multicellular_organismal_process positive_regulation_of_biological_process regulation_of_biological_process response_to_stimulus signaling	cell cell_part membrane-enclosed_lumen organelle organelle_part	binding catalytic_activity protein_binding_transcription_factor_activity	Uncharacterized protein (Fragment) OS=Gallus gallus GN=DDX17 PE=3 SV=2	75142.3	676	27.51	12	1.00925	0.733672
E1C0W7	biological_regulation cellular_component_organization_or_biogenesis cellular_process death developmental_process establishment_of_localization localization metabolic_process multicellular_organismal_process negative_regulation_of_biological_process regulation_of_biological_process response_to_stimulus signaling	cell cell_part membrane-enclosed_lumen organelle organelle_part	binding catalytic_activity	Uncharacterized protein OS=Gallus gallus GN=ERO1L PE=4 SV=2	52925.7	463	11.02	3	1.00925	0.519816
E1C2H4	biological_regulation cellular_component_organization_or_biogenesis cellular_process developmental_process multicellular_organismal_process negative_regulation_of_biological_process regulation_of_biological_process response_to_stimulus signaling	cell cell_part organelle organelle_part		Uncharacterized protein OS=Gallus gallus PE=4 SV=1	55975.2	486	14.4	6	1.00925	0.945937
E1C172	biological_regulation cellular_component_organization_or_biogenesis cellular_process death developmental_process establishment_of_localization localization metabolic_process multicellular_organismal_process negative_regulation_of_biological_process positive_regulation_of_biological_process regulation_of_biological_process response_to_stimulus signaling	cell cell_part organelle organelle_part synapse synapse_part	binding catalytic_activity	Uncharacterized protein OS=Gallus gallus GN=EEF2K PE=4 SV=1	82863.3	725	4.966	3	1.00925	0.824652
E1C549	cellular_process developmental_process establishment_of_localization localization multi-organism_process multicellular_organismal_process response_to_stimulus	cell cell_part organelle	binding	Uncharacterized protein OS=Gallus gallus GN=VPS13A PE=4 SV=2	360660	3193	9.145	22	1.00925	0.797349
Q9I9D1	biological_regulation cellular_component_organization_or_biogenesis cellular_process developmental_process growth multicellular_organismal_process negative_regulation_of_biological_process regulation_of_biological_process response_to_stimulus	cell cell_part extracellular_region extracellular_region_part macromolecular_complex membrane-enclosed_lumen organelle organelle_part synapse synapse_part	binding transporter_activity	Uncharacterized protein OS=Gallus gallus GN=VDAC2 PE=2 SV=1	30197.6	283	69.61	21	1.00925	0.811873
D0VX26	establishment_of_localization localization metabolic_process response_to_stimulus	cell cell_part organelle organelle_part	binding electron_carrier_activity	Mitochondrial cytochrome c1, heme protein OS=Gallus gallus PE=1 SV=1	26939.5	241	33.61	5	1.00925	0.954005
G0ZS68	biological_regulation cellular_process metabolic_process regulation_of_biological_process response_to_stimulus signaling	cell cell_part organelle	binding enzyme_regulator_activity	GTPase-activating Rap/RanGAP domain-like 1 protein transcript variant 3 OS=Gallus gallus GN=GARNL1 PE=2 SV=1	224344	1984	3.125	4	1.00925	0.902138
E1C852	biological_regulation cellular_process metabolic_process regulation_of_biological_process response_to_stimulus	cell cell_part macromolecular_complex membrane-enclosed_lumen organelle organelle_part	binding protein_binding_transcription_factor_activity	Uncharacterized protein OS=Gallus gallus GN=PDLIM1 PE=4 SV=1	35660	327	81.96	29	1.00925	0.744122
E1BU01	biological_regulation cellular_component_organization_or_biogenesis cellular_process localization locomotion metabolic_process regulation_of_biological_process response_to_stimulus signaling	cell cell_part extracellular_region extracellular_region_part organelle organelle_part	binding catalytic_activity	Non-specific serine/threonine protein kinase OS=Gallus gallus GN=CDC42BPB PE=4 SV=1	195294	1718	8.498	11	1.00925	0.766764
F1NJR5	biological_regulation cellular_component_organization_or_biogenesis cellular_process developmental_process establishment_of_localization localization locomotion metabolic_process multicellular_organismal_process positive_regulation_of_biological_process regulation_of_biological_process response_to_stimulus signaling	cell cell_part organelle organelle_part synapse synapse_part	binding structural_molecule_activity	Uncharacterized protein OS=Gallus gallus GN=Gga.55808 PE=4 SV=2	212629	1937	11.36	15	1.00925	0.990634
F1NNJ3	biological_regulation cellular_component_organization_or_biogenesis cellular_process death developmental_process metabolic_process multi-organism_process multicellular_organismal_process negative_regulation_of_biological_process positive_regulation_of_biological_process regulation_of_biological_process reproduction reproductive_process response_to_stimulus signaling viral_reproduction	cell cell_part macromolecular_complex membrane-enclosed_lumen organelle organelle_part	binding protein_binding_transcription_factor_activity	Uncharacterized protein OS=Gallus gallus GN=SNW1 PE=4 SV=2	61872.4	538	16.36	6	1.00925	0.894007
R4GJ63	biological_regulation cellular_component_organization_or_biogenesis cellular_process developmental_process growth metabolic_process multicellular_organismal_process positive_regulation_of_biological_process regulation_of_biological_process response_to_stimulus signaling	cell cell_part extracellular_region extracellular_region_part macromolecular_complex organelle organelle_part	binding	Myotrophin OS=Gallus gallus GN=MTPN PE=4 SV=1	16067.2	148	54.73	7	1.00925	0.75362
D5M8S2	biological_regulation cellular_process establishment_of_localization localization metabolic_process multicellular_organismal_process negative_regulation_of_biological_process positive_regulation_of_biological_process regulation_of_biological_process reproduction reproductive_process response_to_stimulus signaling	cell cell_part extracellular_region extracellular_region_part macromolecular_complex membrane-enclosed_lumen organelle organelle_part	binding catalytic_activity metallochaperone_activity protein_binding_transcription_factor_activity	DJ-1 OS=Gallus gallus GN=DJ-1 PE=2 SV=1	19930.9	189	62.43	8	1.00925	0.6974
F1NGM0	biological_regulation cellular_component_organization_or_biogenesis cellular_process developmental_process establishment_of_localization localization multicellular_organismal_process positive_regulation_of_biological_process regulation_of_biological_process response_to_stimulus	cell cell_part extracellular_region extracellular_region_part organelle organelle_part	binding enzyme_regulator_activity	Uncharacterized protein OS=Gallus gallus GN=EHD3 PE=4 SV=1	60895.5	535	32.15	10	1.00925	0.499175
Q5ZKQ2	cellular_process developmental_process metabolic_process multicellular_organismal_process response_to_stimulus	cell cell_part extracellular_region extracellular_region_part organelle	binding catalytic_activity electron_carrier_activity	Uncharacterized protein OS=Gallus gallus GN=QDPR PE=2 SV=1	24894.1	238	53.36	7	1.00925	0.803107
F1P0D2	cellular_process metabolic_process response_to_stimulus	cell cell_part organelle	binding catalytic_activity	Glutamine synthetase (Fragment) OS=Gallus gallus GN=LOC417253 PE=3 SV=2	44925.4	404	12.62	4	1.00925	0.899716
E1C5F9	biological_regulation cellular_process metabolic_process regulation_of_biological_process response_to_stimulus signaling	cell cell_part	binding enzyme_regulator_activity	Uncharacterized protein OS=Gallus gallus GN=MADD PE=4 SV=2	183339	1642	0.7917	1	1.00925	0.963896
E1BTJ1	biological_regulation cellular_component_organization_or_biogenesis cellular_process metabolic_process regulation_of_biological_process reproduction reproductive_process response_to_stimulus signaling viral_reproduction	cell cell_part organelle	catalytic_activity	Glycylpeptide N-tetradecanoyltransferase OS=Gallus gallus GN=NMT2 PE=3 SV=1	56809.7	498	4.819	2	1.00925	0.772708
F1NPS0	biological_regulation cellular_component_organization_or_biogenesis cellular_process establishment_of_localization localization metabolic_process multi-organism_process negative_regulation_of_biological_process regulation_of_biological_process reproduction reproductive_process response_to_stimulus signaling viral_reproduction	cell cell_part macromolecular_complex organelle organelle_part	binding structural_molecule_activity transporter_activity	Uncharacterized protein (Fragment) OS=Gallus gallus GN=NUP155 PE=4 SV=2	154830	1395	10.97	12	1.00925	0.705334
F1N9F3	biological_regulation cellular_process developmental_process establishment_of_localization localization locomotion metabolic_process negative_regulation_of_biological_process positive_regulation_of_biological_process regulation_of_biological_process response_to_stimulus signaling	cell cell_part organelle organelle_part	binding transporter_activity	Oxysterol-binding protein OS=Gallus gallus GN=OSBPL8 PE=3 SV=2	101127	890	11.91	8	1.00925	0.843957
E1BZS8	biological_regulation cellular_process establishment_of_localization localization metabolic_process regulation_of_biological_process response_to_stimulus	cell cell_part extracellular_region extracellular_region_part macromolecular_complex organelle	catalytic_activity	Uncharacterized protein OS=Gallus gallus GN=TXNL1 PE=4 SV=1	32353.2	289	44.29	9	1.00925	0.913172
E1C293	biological_regulation cellular_component_organization_or_biogenesis cellular_process developmental_process establishment_of_localization localization metabolic_process multicellular_organismal_process negative_regulation_of_biological_process positive_regulation_of_biological_process regulation_of_biological_process response_to_stimulus signaling	cell cell_part macromolecular_complex membrane-enclosed_lumen organelle organelle_part	binding enzyme_regulator_activity	Uncharacterized protein OS=Gallus gallus GN=ARFGEF1 PE=4 SV=2	208292	1846	4.009	3	1.00925	0.987258
F1NNR1	cellular_process metabolic_process response_to_stimulus	cell cell_part extracellular_region extracellular_region_part organelle	binding catalytic_activity	Uncharacterized protein OS=Gallus gallus GN=UGP2 PE=4 SV=1	56833.8	508	18.11	7	1.00925	0.132629
F1NIM4	biological_regulation cellular_component_organization_or_biogenesis cellular_process developmental_process establishment_of_localization localization metabolic_process multi-organism_process multicellular_organismal_process negative_regulation_of_biological_process regulation_of_biological_process reproduction reproductive_process response_to_stimulus signaling	cell cell_part extracellular_region extracellular_region_part macromolecular_complex membrane-enclosed_lumen organelle organelle_part	binding catalytic_activity	Uncharacterized protein OS=Gallus gallus GN=FKBP4 PE=4 SV=1	50444.8	442	41.18	12	1.00925	0.857105
F1NAR7	biological_regulation cellular_process establishment_of_localization localization metabolic_process regulation_of_biological_process response_to_stimulus signaling	cell cell_part organelle	binding catalytic_activity	Uncharacterized protein OS=Gallus gallus GN=RAB24 PE=4 SV=2	23041.5	203	5.419	1	1.00925	0.667663
R4GM10	cellular_component_organization_or_biogenesis cellular_process death developmental_process metabolic_process multicellular_organismal_process response_to_stimulus	cell cell_part extracellular_region extracellular_region_part organelle	binding catalytic_activity	Fructose-bisphosphate aldolase OS=Gallus gallus GN=ALDOC PE=3 SV=1	39360.4	364	71.7	34	1.00925	0.923696
O93510	biological_regulation cellular_component_organization_or_biogenesis cellular_process death developmental_process establishment_of_localization growth localization locomotion metabolic_process multi-organism_process multicellular_organismal_process negative_regulation_of_biological_process positive_regulation_of_biological_process regulation_of_biological_process reproduction reproductive_process …	cell cell_part extracellular_region extracellular_region_part macromolecular_complex organelle organelle_part	binding	Gelsolin OS=Gallus gallus GN=GSN PE=2 SV=1	85831.1	778	40.62	20	1.00925	0.354552
B4X9P4	cellular_component_organization_or_biogenesis cellular_process developmental_process metabolic_process multi-organism_process multicellular_organismal_process reproduction reproductive_process response_to_stimulus	cell cell_part organelle organelle_part	antioxidant_activity binding catalytic_activity	Microsomal glutathione S-transferase 1 OS=Gallus gallus GN=MGST1 PE=2 SV=1	17256.1	155	23.23	4	1.00925	0.991649
E1BV90	cellular_process developmental_process establishment_of_localization localization metabolic_process multicellular_organismal_process response_to_stimulus rhythmic_process signaling	cell cell_part extracellular_region extracellular_region_part organelle synapse synapse_part	binding	Uncharacterized protein OS=Gallus gallus GN=DDC PE=3 SV=2	55028	485	29.9	12	1.00925	0.730532
H9L088	biological_regulation cellular_process establishment_of_localization localization metabolic_process multi-organism_process multicellular_organismal_process regulation_of_biological_process reproduction reproductive_process response_to_stimulus viral_reproduction	cell cell_part macromolecular_complex membrane-enclosed_lumen organelle organelle_part		Uncharacterized protein OS=Gallus gallus PE=4 SV=2	32508.8	298	16.11	4	1.00925	0.684432
Q8AWB4	biological_regulation cellular_process developmental_process metabolic_process multicellular_organismal_process regulation_of_biological_process response_to_stimulus signaling	cell cell_part organelle	catalytic_activity	Putative uncharacterized protein POFUT1 OS=Gallus gallus GN=POFUT1 PE=2 SV=1	43315.5	380	15.79	5	1.00925	0.81652
F1NPK0	biological_regulation cellular_component_organization_or_biogenesis cellular_process developmental_process metabolic_process multicellular_organismal_process regulation_of_biological_process response_to_stimulus signaling	cell cell_part extracellular_region extracellular_region_part organelle	binding catalytic_activity enzyme_regulator_activity	Uncharacterized protein OS=Gallus gallus GN=KALRN PE=4 SV=2	324860	2848	2.704	5	1.00925	0.935916
H9L1A3	biological_regulation cellular_process developmental_process establishment_of_localization localization metabolic_process negative_regulation_of_biological_process positive_regulation_of_biological_process regulation_of_biological_process response_to_stimulus rhythmic_process signaling	cell cell_part macromolecular_complex membrane-enclosed_lumen organelle organelle_part	binding	Uncharacterized protein OS=Gallus gallus GN=LOC100859076 PE=4 SV=2	27594.7	243	49.79	8	1.00925	0.748106
Q5ZMI5	biological_regulation cellular_process establishment_of_localization localization multi-organism_process positive_regulation_of_biological_process regulation_of_biological_process response_to_stimulus signaling	cell cell_part extracellular_region extracellular_region_part organelle organelle_part	binding catalytic_activity	Uncharacterized protein OS=Gallus gallus GN=RAB9A PE=2 SV=1	22818.3	201	12.94	2	1.00925	0.866085
F1NSQ4	biological_regulation cellular_process establishment_of_localization localization metabolic_process regulation_of_biological_process response_to_stimulus signaling	cell cell_part organelle organelle_part	binding catalytic_activity	Mitochondrial Rho GTPase OS=Gallus gallus GN=RHOT1 PE=3 SV=1	70893.7	618	6.634	2	1.00925	0.998318
E1C3L2	biological_regulation cellular_process metabolic_process negative_regulation_of_biological_process positive_regulation_of_biological_process regulation_of_biological_process response_to_stimulus	cell cell_part macromolecular_complex membrane-enclosed_lumen organelle organelle_part	binding	BRCA1-A complex subunit Abraxas (Fragment) OS=Gallus gallus GN=FAM175A PE=4 SV=2	43025.5	376	2.66	1	1.00925	0.896667
Q5ZLW8	cellular_process metabolic_process response_to_stimulus	cell cell_part extracellular_region extracellular_region_part macromolecular_complex membrane-enclosed_lumen organelle organelle_part	binding catalytic_activity	Uncharacterized protein OS=Gallus gallus GN=RCJMB04_4j7 PE=2 SV=1	41683.7	397	41.81	9	1.00925	0.923968
E1BTQ0	biological_regulation cellular_component_organization_or_biogenesis cellular_process developmental_process locomotion metabolic_process multi-organism_process multicellular_organismal_process negative_regulation_of_biological_process positive_regulation_of_biological_process regulation_of_biological_process reproduction reproductive_process response_to_stimulus signaling viral_reproduction	cell cell_part extracellular_region extracellular_region_part macromolecular_complex membrane-enclosed_lumen organelle organelle_part	binding catalytic_activity molecular_transducer_activity	Uncharacterized protein OS=Gallus gallus GN=IDE PE=3 SV=2	118159	1021	6.464	5	1.00925	0.889255
F1NDW5	biological_regulation cellular_component_organization_or_biogenesis cellular_process establishment_of_localization localization metabolic_process multi-organism_process negative_regulation_of_biological_process regulation_of_biological_process reproduction reproductive_process response_to_stimulus signaling viral_reproduction	cell cell_part macromolecular_complex membrane-enclosed_lumen organelle organelle_part	binding	Uncharacterized protein OS=Gallus gallus GN=Gga.54426 PE=4 SV=2	211569	2071	5.939	8	1.00925	0.683011
Q5ZLV5	cellular_process metabolic_process response_to_stimulus	cell cell_part extracellular_region extracellular_region_part membrane-enclosed_lumen organelle organelle_part	binding catalytic_activity	Uncharacterized protein OS=Gallus gallus GN=RCJMB04_4l9 PE=2 SV=1	53078.4	475	43.37	16	1.00925	0.789323
E1C8Z7	biological_regulation cellular_component_organization_or_biogenesis cellular_process metabolic_process regulation_of_biological_process response_to_stimulus signaling	cell cell_part macromolecular_complex membrane-enclosed_lumen organelle organelle_part	binding catalytic_activity	Uncharacterized protein OS=Gallus gallus GN=STK38 PE=4 SV=1	54175.7	465	11.4	4	1.00925	0.872743
Q5ZJ38	biological_regulation cellular_component_organization_or_biogenesis cellular_process developmental_process establishment_of_localization localization metabolic_process multicellular_organismal_process positive_regulation_of_biological_process regulation_of_biological_process response_to_stimulus signaling viral_reproduction	cell cell_part organelle organelle_part	binding enzyme_regulator_activity	Uncharacterized protein OS=Gallus gallus GN=RANBP1 PE=2 SV=1	24170.8	208	42.79	6	1.00925	0.808332
F1NNI2	cellular_component_organization_or_biogenesis cellular_process developmental_process metabolic_process response_to_stimulus	cell cell_part membrane-enclosed_lumen organelle organelle_part	binding catalytic_activity	Lon protease homolog (Fragment) OS=Gallus gallus GN=LONP1 PE=3 SV=2	95161.1	845	25.09	16	1.00925	0.994541
P84172	cellular_component_organization_or_biogenesis cellular_process metabolic_process response_to_stimulus	cell cell_part extracellular_region extracellular_region_part membrane-enclosed_lumen organelle organelle_part	binding catalytic_activity	Elongation factor Tu, mitochondrial (Fragment) OS=Gallus gallus GN=TUFM PE=1 SV=1	38249.6	352	30.11	7	1.00925	0.824007
R4GFM7	biological_regulation cellular_process death metabolic_process negative_regulation_of_biological_process positive_regulation_of_biological_process regulation_of_biological_process response_to_stimulus signaling	cell cell_part macromolecular_complex	binding catalytic_activity	Uncharacterized protein OS=Gallus gallus GN=Gga.48271 PE=4 SV=1	34613.8	314	3.822	1	1.00925	0.982889
E1C2E3	cellular_process establishment_of_localization localization multicellular_organismal_process response_to_stimulus signaling	cell cell_part extracellular_region extracellular_region_part macromolecular_complex organelle organelle_part synapse synapse_part	binding transporter_activity	Uncharacterized protein (Fragment) OS=Gallus gallus GN=VDAC3 PE=4 SV=2	30500.2	284	54.23	13	1.00925	0.492969
Q5ZJ22	biological_regulation cellular_component_organization_or_biogenesis cellular_process developmental_process metabolic_process multicellular_organismal_process negative_regulation_of_biological_process positive_regulation_of_biological_process regulation_of_biological_process response_to_stimulus signaling	cell cell_part	binding enzyme_regulator_activity molecular_transducer_activity	Uncharacterized protein OS=Gallus gallus GN=GMFB PE=2 SV=1	16723	142	64.79	7	1.00925	0.963105
F1NIB1	biological_regulation cellular_process metabolic_process regulation_of_biological_process response_to_stimulus signaling	cell cell_part extracellular_region extracellular_region_part organelle	binding enzyme_regulator_activity	Uncharacterized protein (Fragment) OS=Gallus gallus GN=RAP1GDS1 PE=4 SV=2	66139	606	11.55	6	1.00925	0.956197
F1P1G3	biological_regulation cellular_process metabolic_process multicellular_organismal_process response_to_stimulus	cell cell_part	binding	Uncharacterized protein OS=Gallus gallus GN=GP9 PE=4 SV=2	23509.6	208	17.79	4	1.00925	0.668637
F1NBV0	biological_regulation cellular_component_organization_or_biogenesis cellular_process death metabolic_process multicellular_organismal_process negative_regulation_of_biological_process positive_regulation_of_biological_process regulation_of_biological_process response_to_stimulus	cell cell_part extracellular_region extracellular_region_part membrane-enclosed_lumen organelle organelle_part	antioxidant_activity binding catalytic_activity enzyme_regulator_activity	Peroxiredoxin-6 OS=Gallus gallus GN=PRDX6 PE=4 SV=1	25075.7	224	65.18	15	1.00925	0.551899
F1N9H3	biological_regulation cellular_component_organization_or_biogenesis cellular_process locomotion metabolic_process multi-organism_process positive_regulation_of_biological_process regulation_of_biological_process reproduction reproductive_process response_to_stimulus viral_reproduction	cell cell_part extracellular_region extracellular_region_part macromolecular_complex membrane-enclosed_lumen organelle organelle_part	binding catalytic_activity	Protein disulfide-isomerase OS=Gallus gallus GN=P4HB PE=3 SV=2	55786.6	501	48.9	26	1.00925	0.889656
F1NBW2	biological_regulation cellular_process establishment_of_localization localization metabolic_process regulation_of_biological_process response_to_stimulus signaling	cell cell_part extracellular_region extracellular_region_part macromolecular_complex organelle organelle_part	binding catalytic_activity transporter_activity	V-type proton ATPase catalytic subunit A OS=Gallus gallus GN=ATP6V1A PE=3 SV=1	68372.5	617	27.39	12	1.00925	0.483718
E1BSG5	biological_regulation cellular_process metabolic_process regulation_of_biological_process response_to_stimulus signaling	cell cell_part macromolecular_complex	binding	Uncharacterized protein (Fragment) OS=Gallus gallus GN=Gga.53757 PE=4 SV=2	178966	1614	8.24	6	1.00925	0.947644
R4GJZ8	biological_regulation cellular_process metabolic_process regulation_of_biological_process response_to_stimulus signaling	cell cell_part macromolecular_complex membrane-enclosed_lumen organelle organelle_part	binding	Uncharacterized protein OS=Gallus gallus GN=LOC101748085 PE=4 SV=1	34090.8	302	29.47	7	1.00925	0.643686
F1NKY6	biological_regulation cellular_process developmental_process establishment_of_localization localization metabolic_process multicellular_organismal_process negative_regulation_of_biological_process positive_regulation_of_biological_process regulation_of_biological_process response_to_stimulus signaling	cell cell_part extracellular_region extracellular_region_part organelle	binding catalytic_activity transporter_activity	Uncharacterized protein OS=Gallus gallus GN=LOC100858298 PE=4 SV=2	59721.6	533	19.7	7	1.00925	0.845115
F1NGB1	biological_regulation cellular_process developmental_process establishment_of_localization localization metabolic_process negative_regulation_of_biological_process positive_regulation_of_biological_process regulation_of_biological_process response_to_stimulus signaling	cell cell_part extracellular_region extracellular_region_part organelle organelle_part	binding	Uncharacterized protein OS=Gallus gallus GN=NUCB2 PE=4 SV=1	53837.2	455	25.71	10	1.00925	0.9656
F1NW43	cellular_process death developmental_process growth metabolic_process multicellular_organismal_process response_to_stimulus	cell cell_part extracellular_region extracellular_region_part organelle	binding catalytic_activity	Pyruvate kinase OS=Gallus gallus GN=PKM PE=3 SV=2	57873.3	530	73.58	38	1.00925	0.393813
F1NHH1	biological_regulation metabolic_process multicellular_organismal_process regulation_of_biological_process response_to_stimulus	cell cell_part extracellular_region extracellular_region_part membrane-enclosed_lumen organelle organelle_part	binding enzyme_regulator_activity	Uncharacterized protein OS=Gallus gallus GN=CSTB PE=4 SV=2	11159.6	98	23.47	2	1.00925	0.997016
E1C1B8	biological_regulation cellular_component_organization_or_biogenesis cellular_process developmental_process metabolic_process multicellular_organismal_process negative_regulation_of_biological_process positive_regulation_of_biological_process regulation_of_biological_process response_to_stimulus signaling	cell cell_part extracellular_region extracellular_region_part macromolecular_complex membrane-enclosed_lumen organelle organelle_part	binding catalytic_activity structural_molecule_activity	Uncharacterized protein OS=Gallus gallus GN=LOC101749744 PE=4 SV=2	266812	2376	8.838	17	1.00925	0.936577
F1P555	biological_regulation cellular_component_organization_or_biogenesis cellular_process metabolic_process negative_regulation_of_biological_process positive_regulation_of_biological_process regulation_of_biological_process response_to_stimulus rhythmic_process	cell cell_part membrane-enclosed_lumen organelle organelle_part	binding	Uncharacterized protein OS=Gallus gallus GN=SFPQ PE=4 SV=2	69572.3	647	25.35	13	1.00925	0.772105
Q5ZHR5	biological_regulation cellular_process developmental_process metabolic_process multicellular_organismal_process negative_regulation_of_biological_process regulation_of_biological_process response_to_stimulus	cell cell_part macromolecular_complex	binding catalytic_activity enzyme_regulator_activity	Putative uncharacterized protein OS=Gallus gallus GN=RCJMB04_34b5 PE=2 SV=1	48934.3	438	8.904	3	1.00925	0.99945
F1NEG1	biological_regulation cellular_component_organization_or_biogenesis cellular_process locomotion metabolic_process multi-organism_process negative_regulation_of_biological_process positive_regulation_of_biological_process regulation_of_biological_process reproduction reproductive_process response_to_stimulus viral_reproduction	cell cell_part macromolecular_complex membrane-enclosed_lumen organelle organelle_part	binding catalytic_activity	Uncharacterized protein OS=Gallus gallus GN=RAD50 PE=4 SV=2	152936	1312	4.345	4	1.00925	0.806049
Q5ZJL5	cellular_process immune_system_process metabolic_process response_to_stimulus	cell cell_part extracellular_region extracellular_region_part organelle	binding catalytic_activity	Adenylosuccinate synthetase isozyme 2 OS=Gallus gallus GN=ADSS PE=2 SV=1	49454.6	451	42.35	14	1	0.78421
R4GK63	biological_regulation cellular_process immune_system_process negative_regulation_of_biological_process positive_regulation_of_biological_process regulation_of_biological_process response_to_stimulus signaling	cell cell_part	binding catalytic_activity	Uncharacterized protein OS=Gallus gallus GN=GBP PE=4 SV=1	65639.1	576	26.91	11	1	0.99736
E1BXH4	biological_regulation cell_proliferation cellular_component_organization_or_biogenesis cellular_process immune_system_process multicellular_organismal_process response_to_stimulus	cell cell_part macromolecular_complex organelle organelle_part	binding catalytic_activity	Kinesin-like protein OS=Gallus gallus GN=KIF15 PE=3 SV=1	162261	1405	1.566	2	1	0.992888
Q5ZJ86	biological_regulation cellular_component_organization_or_biogenesis cellular_process immune_system_process metabolic_process negative_regulation_of_biological_process regulation_of_biological_process response_to_stimulus	cell cell_part macromolecular_complex	binding catalytic_activity	Uncharacterized protein OS=Gallus gallus GN=RCJMB04_20b9 PE=2 SV=1	179923	1601	18.86	21	1	0.822723
F1NG39	biological_regulation cellular_process establishment_of_localization immune_system_process localization metabolic_process positive_regulation_of_biological_process regulation_of_biological_process response_to_stimulus	cell cell_part extracellular_region extracellular_region_part macromolecular_complex membrane-enclosed_lumen organelle organelle_part	binding catalytic_activity	Unconventional myosin-Ic OS=Gallus gallus GN=MYO1C PE=4 SV=1	118876	1028	20.33	16	1	0.883184
Q9YH06	biological_regulation cell_proliferation cellular_component_organization_or_biogenesis cellular_process death developmental_process establishment_of_localization immune_system_process localization locomotion metabolic_process multi-organism_process multicellular_organismal_process negative_regulation_of_biological_process positive_regulation_of_biological_process regulation_of_biological_process …	cell cell_part extracellular_region extracellular_region_part macromolecular_complex membrane-enclosed_lumen organelle organelle_part	binding catalytic_activity chemoattractant_activity enzyme_regulator_activity nucleic_acid_binding_transcription_factor_activity	High mobility group protein B1 OS=Gallus gallus GN=HMGB1 PE=1 SV=1	24908.6	215	37.21	8	1	0.906601
E1BUD8	cellular_component_organization_or_biogenesis cellular_process establishment_of_localization immune_system_process localization metabolic_process	cell cell_part macromolecular_complex organelle organelle_part	binding	Uncharacterized protein OS=Gallus gallus GN=SEC24C PE=4 SV=1	121679	1119	17.61	13	1	0.886999
R4GJ48	biological_regulation cellular_component_organization_or_biogenesis cellular_process immune_system_process metabolic_process multi-organism_process regulation_of_biological_process response_to_stimulus	cell cell_part macromolecular_complex membrane-enclosed_lumen organelle organelle_part	binding catalytic_activity	Uncharacterized protein OS=Gallus gallus GN=EXOSC5 PE=4 SV=1	17445.8	167	16.77	2	1	0.977896
Q5ZJ00	biological_regulation cellular_process immune_system_process localization locomotion metabolic_process regulation_of_biological_process response_to_stimulus signaling	cell cell_part organelle organelle_part	binding catalytic_activity	55 kDa erythrocyte membrane protein OS=Gallus gallus GN=MPP1 PE=2 SV=1	52519.2	468	10.26	3	1	0.725019
E1BTV1	biological_regulation cellular_component_organization_or_biogenesis cellular_process establishment_of_localization immune_system_process localization multi-organism_process positive_regulation_of_biological_process regulation_of_biological_process response_to_stimulus	cell cell_part extracellular_region extracellular_region_part organelle	binding	Uncharacterized protein (Fragment) OS=Gallus gallus GN=STOM PE=4 SV=2	31453.4	284	39.44	9	1	0.840915
Q5F4C5	biological_regulation cellular_component_organization_or_biogenesis cellular_process developmental_process establishment_of_localization immune_system_process localization metabolic_process multicellular_organismal_process regulation_of_biological_process response_to_stimulus signaling	cell cell_part extracellular_region extracellular_region_part organelle organelle_part	binding catalytic_activity	Uncharacterized protein OS=Gallus gallus GN=RAB35 PE=2 SV=1	23125.2	201	24.38	3	1	0.996212
O57476	biological_regulation cellular_process establishment_of_localization immune_system_process localization metabolic_process regulation_of_biological_process response_to_stimulus signaling	cell cell_part extracellular_region extracellular_region_part organelle	binding enzyme_regulator_activity	Hsp90 co-chaperone Cdc37 OS=Gallus gallus GN=CDC37 PE=2 SV=1	45607.8	393	17.56	1	1	0.993225
[truncated: 1,004 more rows]
